# Supplementary material for: Integrating cyber-physical systems with embedding technology for controlling autonomous vehicle driving
Source: PeerJ Comput Sci. 2025 Jun 10;11:e2823. doi: 10.7717/peerj-cs.2823 (PMC12190562; doi:10.7717/peerj-cs.2823)
Supplement: Supplemental Information 1 [file peerj-cs-11-2823-s001.json]

165eadea"},"b_577345":{"box":[0.6776434375,0.5126734453124999,0.955279875,0.8047838203125],"agent_ids":[5],"loc_ids":[15],"action_ids":[8],"duplex_ids":[75],"triplet_ids":[],"tube_uid":"13e732cc-de11-4f48-b8e7-7f198d29559d"},"b_577346":{"box":[0.5468845703125,0.48750853125000004,0.5597137421875,0.5151405937500001],"agent_ids":[0],"loc_ids":[9],"action_ids":[3],"duplex_ids":[0],"triplet_ids":[7],"tube_uid":"ed10a89c-7db8-434b-ab46-030f7b37f2f8"},"b_577347":{"box":[0.2906300859375,0.48084723046875,0.29951182031249995,0.50995958203125],"agent_ids":[0],"loc_ids":[8],"action_ids":[4],"duplex_ids":[1],"triplet_ids":[18],"tube_uid":"348ce33d-7ba3-4702-a481-9a4fecc792a2"},"b_577348":{"box":[0.7896519765625,0.47245892578125004,0.8156392734375,0.48479466796875004],"agent_ids":[1],"loc_ids":[15],"action_ids":[8],"duplex_ids":[13],"triplet_ids":[],"tube_uid":"567d4214-26bb-463b-8062-d3d256d062ce"},"b_577349":{"box":[0.0449021015625,0.49367640234375,0.06431033593749999,0.5464733789062499],"agent_ids":[0],"loc_ids":[8],"action_ids":[3],"duplex_ids":[0],"triplet_ids":[6],"tube_uid":"9fbeec73-a3aa-463f-a891-2f36105dc17e"},"b_577350":{"box":[0.562838796875,0.5099595820312499,0.601655265625,0.5528879648437499],"agent_ids":[3],"loc_ids":[15],"action_ids":[8],"duplex_ids":[43],"triplet_ids":[],"tube_uid":"f36be652-436e-4f25-bf8c-c4b5c6e2aeb4"},"b_577351":{"box":[0.6708998984375001,0.47936694140625,0.6837290703125001,0.5380850742187501],"agent_ids":[0],"loc_ids":[9],"action_ids":[4],"duplex_ids":[1],"triplet_ids":[19],"tube_uid":"97e3d365-5fc5-4ff0-81c7-49adadff7d4b"},"b_577352":{"box":[0.4511592109375,0.47936694140625,0.47319907031249997,0.50847929296875],"agent_ids":[1],"loc_ids":[1,10],"action_ids":[7,8],"duplex_ids":[12,13],"triplet_ids":[145,152,157,164],"tube_uid":"328e277f-e631-45eb-a210-3c398e2f19ec"},"b_577353":{"box":[0.68093296875,0.48060051562500006,0.69935434375,0.5595492656250001],"agent_ids":[0],"loc_ids":[8],"action_ids":[4],"duplex_ids":[1],"triplet_ids":[18],"tube_uid":"b82fe04f-fb87-41a9-90a4-447dc36a3858"},"b_577354":{"box":[0.70461759375,0.47788665234375005,0.72040734375,0.5306836289062501],"agent_ids":[0],"loc_ids":[9],"action_ids":[5],"duplex_ids":[2],"triplet_ids":[31],"tube_uid":"4a03409d-e6ba-4f60-b0c5-0a6ae17681ec"},"b_577355":{"box":[0.5531346796875,0.5037917109375,0.5889905703125,0.5452398046875],"agent_ids":[3],"loc_ids":[15],"action_ids":[8],"duplex_ids":[43],"triplet_ids":[],"tube_uid":"46e7daf6-a2f0-4ab8-8be3-bd4b3053bfb3"},"b_577356":{"box":[0.5028048515625,0.478626796875,0.5156340234375,0.506258859375],"agent_ids":[1],"loc_ids":[0],"action_ids":[3],"duplex_ids":[9],"triplet_ids":[108],"tube_uid":"ddfafab9-3687-41f0-9dc4-dbdc3f7b22b7"},"b_577357":{"box":[0.4570803671875,0.4771465078125,0.4764886015625,0.5047785703125001],"agent_ids":[1],"loc_ids":[1],"action_ids":[3],"duplex_ids":[9],"triplet_ids":[109],"tube_uid":"d8fdc61f-bfd6-4b28-8084-e3d020274c9c"},"b_577358":{"box":[0.5434305625,0.49515669140625,0.5618519375000001,0.53413763671875],"agent_ids":[3],"loc_ids":[15],"action_ids":[8],"duplex_ids":[43],"triplet_ids":[],"tube_uid":"16656e52-4862-4271-ab07-08a2ac4d7598"},"b_577360":{"box":[0.7592238125,0.49022239453124994,0.7776451875,0.50946615234375],"agent_ids":[0],"loc_ids":[7],"action_ids":[8],"duplex_ids":[3],"triplet_ids":[41],"tube_uid":"1f98a9f3-4166-4d1c-89a3-128847405321"},"b_577361":{"box":[0.357901,0.47961365625,0.3743486562500001,0.49737712500000003],"agent_ids":[1],"loc_ids":[14],"action_ids":[8],"duplex_ids":[13],"triplet_ids":[],"tube_uid":"ba522c42-8ccf-49f3-95ac-9c9d224a6896"},"b_577362":{"box":[0.37500656250000003,0.4736925,0.38684887500000004,0.49441654687500003],"agent_ids":[1],"loc_ids":[14],"action_ids":[8],"duplex_ids":[13],"triplet_ids":[],"tube_uid":"52d6d47f-ea63-4a73-bc20-674b4e404aa0"}},"av_action_ids":[1]},"135":{"annotated":1,"rgb_image_id":"135","width":1920,"height":1280,"annos":{"b_577363":{"box":[0.285860265625,0.5099595820312499,0.45560007812500003,0.69400885546875],"agent_ids":[1],"loc_ids":[1],"action_ids":[3],"duplex_ids":[9],"triplet_ids":[109],"tube_uid":"822e12a2-9c5d-4081-b193-9115904f0958"},"b_577364":{"box":[0.6797816328124999,0.46752462890624996,0.6866896484375,0.49367640234375],"agent_ids":[0],"loc_ids":[7],"action_ids":[8],"duplex_ids":[3],"triplet_ids":[41],"tube_uid":"181b545e-8cac-4adc-88e8-a448d9fea345"},"b_577365":{"box":[0.75593428125,0.46604433984375,0.8250144375,0.5020647070312501],"agent_ids":[1],"loc_ids":[15],"action_ids":[8],"duplex_ids":[13],"triplet_ids":[],"tube_uid":"4055cc5f-311f-4931-b100-3f7e98595245"},"b_577366":{"box":[0.6467218437500001,0.49318297265625005,0.6631695000000001,0.53315077734375],"agent_ids":[3],"loc_ids":[14],"action_ids":[8],"duplex_ids":[43],"triplet_ids":[],"tube_uid":"49c134b8-9880-4267-ac96-987e3b5d15f3"},"b_577367":{"box":[0.8357054140625001,0.46555091015625,0.8801140859375001,0.49170268359375],"agent_ids":[1],"loc_ids":[15],"action_ids":[8],"duplex_ids":[13],"triplet_ids":[],"tube_uid":"821b990e-5d97-4f05-b03a-0cf7de23ce41"},"b_577368":{"box":[0.528956625,0.47887351171875,0.5427726562499999,0.48430123828125],"agent_ids":[1],"loc_ids":[1,10],"action_ids":[3],"duplex_ids":[9],"triplet_ids":[109,116],"tube_uid":"cba86031-f8dd-4b34-a1cc-9ce792f94029"},"b_577369":{"box":[0.5674441406249999,0.47443264453125,0.5746811093749999,0.49663698046875],"agent_ids":[1],"loc_ids":[15],"action_ids":[8],"duplex_ids":[13],"triplet_ids":[],"tube_uid":"664fa80e-3895-4288-a471-14bc7ae19462"},"b_577370":{"box":[0.6554391015625,0.47196549609374994,0.6643208359375,0.50107784765625],"agent_ids":[0],"loc_ids":[10],"action_ids":[17],"duplex_ids":[4],"triplet_ids":[56],"tube_uid":"594f1830-ef06-4a09-b1f7-3ad8d2220dcd"},"b_577371":{"box":[0.5238578515625,0.48134066015625,0.5570821171875,0.5203216054687501],"agent_ids":[1],"loc_ids":[1],"action_ids":[3,7],"duplex_ids":[9,12],"triplet_ids":[109,145],"tube_uid":"aeb91fe4-0365-4445-b6c3-bfbb87462296"},"b_577372":{"box":[0.5746811093749999,0.47196549609374994,0.585865515625,0.47739322265624995],"agent_ids":[1],"loc_ids":[13],"action_ids":[8],"duplex_ids":[13],"triplet_ids":[167],"tube_uid":"4bee193c-beca-497b-8dde-1ab78ac81929"},"b_577373":{"box":[0.31184756249999995,0.48627495703125,0.376322375,0.52920333984375],"agent_ids":[1],"loc_ids":[4,10],"action_ids":[4],"duplex_ids":[10],"triplet_ids":[123,128],"tube_uid":"18171e83-bb91-4370-800f-e82f518ccd4e"},"b_577374":{"box":[0.36497349218749997,0.4889888203125,0.3935924140625,0.5126734453125],"agent_ids":[1],"loc_ids":[10],"action_ids":[13],"duplex_ids":[18],"triplet_ids":[224],"tube_uid":"6001f7b2-4b2f-4f7a-9846-3d3fb2e921e1"},"b_577375":{"box":[0.6455705078125,0.47196549609374994,0.6544522421875,0.50107784765625],"agent_ids":[0],"loc_ids":[7],"action_ids":[5],"duplex_ids":[2],"triplet_ids":[29],"tube_uid":"d0dec8f5-474d-450a-abd0-e3e6c50a9f67"},"b_577376":{"box":[0.85988346875,0.53216391796875,1.0,0.75766128515625],"agent_ids":[3],"loc_ids":[15],"action_ids":[8],"duplex_ids":[43],"triplet_ids":[],"tube_uid":"56f7bd50-0916-4f1e-987d-577abadac850"},"b_577377":{"box":[0.5830694140625,0.478626796875,0.6070829921875001,0.50329828125],"agent_ids":[1],"loc_ids":[15],"action_ids":[8],"duplex_ids":[13],"triplet_ids":[],"tube_uid":"935ff43f-d6d7-4cb2-816b-78a43b60f41f"},"b_577378":{"box":[0.4692516328125,0.4840545234375,0.4774754609375,0.5008311328125],"agent_ids":[1],"loc_ids":[4],"action_ids":[8],"duplex_ids":[13],"triplet_ids":[159],"tube_uid":"17cd603e-8526-4f1d-b297-9e41d0fa9c43"},"b_577379":{"box":[0.45263950000000003,0.47640636328125,0.47566621875000004,0.5055187148437501],"agent_ids":[1],"loc_ids":[4],"action_ids":[4],"duplex_ids":[10],"triplet_ids":[123],"tube_uid":"54064824-1734-4c0d-9f28-740b2b3c8922"},"b_577380":{"box":[0.43109307031250005,0.48504138281250003,0.46168571093750005,0.5087260078125],"agent_ids":[1],"loc_ids":[4,10],"action_ids":[8],"duplex_ids":[13],"triplet_ids":[159,164],"tube_uid":"4476ffdf-a76f-46f7-8869-50d436c38ae4"},"b_577381":{"box":[0.4723766875,0.48010708593749996,0.5368514999999999,0.5659638515625],"agent_ids":[5],"loc_ids":[1],"action_ids":[3,7],"duplex_ids":[71,74],"triplet_ids":[853,889],"tube_uid":"5d1cfc0c-eee1-4864-9ba9-91ce9dd4170d"},"b_577382":{"box":[0.6271491328125,0.46974506250000003,0.6360308671875,0.500337703125],"agent_ids":[0],"loc_ids":[7],"action_ids":[5],"duplex_ids":[2],"triplet_ids":[29],"tube_uid":"87e43ccd-83f5-470e-ad78-76ad076308a7"},"b_577383":{"box":[0.9159699765625,0.46061661328125,0.9768263046874999,0.48282094921874996],"agent_ids":[1],"loc_ids":[15],"action_ids":[8],"duplex_ids":[13],"triplet_ids":[],"tube_uid":"3731e6d3-a2ea-4c7e-9f0b-17ec215b917c"},"b_577384":{"box":[0.30790012499999997,0.50107784765625,0.31974243750000003,0.5203216054687501],"agent_ids":[1],"loc_ids":[14],"action_ids":[8],"duplex_ids":[13],"triplet_ids":[],"tube_uid":"879f126e-db58-486b-9188-97cca83c12c1"},"b_577385":{"box":[0.39819775781250005,0.47640636328125,0.4031320546875,0.50847929296875],"agent_ids":[0],"loc_ids":[8],"action_ids":[4],"duplex_ids":[1],"triplet_ids":[18],"tube_uid":"23b71951-0cf6-48b8-b17e-339f0aa0272c"},"b_577386":{"box":[0.4833966171875,0.46012318359375,0.5054364765624999,0.48627495703125],"agent_ids":[5],"loc_ids":[4],"action_ids":[4],"duplex_ids":[72],"triplet_ids":[867],"tube_uid":"e1033acd-d1b4-4d47-bd66-0c3781a9a0d7"},"b_577387":{"box":[0.544417421875,0.47319907031249997,0.562838796875,0.4870151015625],"agent_ids":[1],"loc_ids":[15],"action_ids":[8],"duplex_ids":[13],"triplet_ids":[],"tube_uid":"10bf55d9-a063-4a14-8585-cbe49218077b"},"b_577388":{"box":[0.5741876796875,0.47517278906250004,0.5916221953124999,0.49885741406250006],"agent_ids":[1],"loc_ids":[0],"action_ids":[3],"duplex_ids":[9],"triplet_ids":[108],"tube_uid":"67638dd1-c583-4804-8bb0-88ab165eadea"},"b_577389":{"box":[0.74014453125,0.46925163281250004,0.75593428125,0.48306766406250007],"agent_ids":[1],"loc_ids":[15],"action_ids":[8],"duplex_ids":[13],"triplet_ids":[],"tube_uid":"1c5ef22e-3c3d-475e-a734-e8d923108857"},"b_577390":{"box":[0.6348742322916666,0.46715525781249995,0.6477034041666666,0.49848784296875],"agent_ids":[0],"loc_ids":[9],"action_ids":[8],"duplex_ids":[3],"triplet_ids":[43],"tube_uid":"489a1951-1542-4145-ba26-0050936226e8"},"b_577391":{"box":[0.7970534218750001,0.4919493984375,0.835211984375,0.6251754140625001],"agent_ids":[0],"loc_ids":[9],"action_ids":[3],"duplex_ids":[0],"triplet_ids":[7],"tube_uid":"ed10a89c-7db8-434b-ab46-030f7b37f2f8"},"b_577392":{"box":[0.2213809557291667,0.497007353125,0.23421012760416668,0.54462311796875],"agent_ids":[0],"loc_ids":[8],"action_ids":[4],"duplex_ids":[1],"triplet_ids":[18],"tube_uid":"348ce33d-7ba3-4702-a481-9a4fecc792a2"},"b_577393":{"box":[0.5304369140625,0.48010708593749996,0.5564242109375,0.5077391484375],"agent_ids":[1],"loc_ids":[1,10],"action_ids":[7,8],"duplex_ids":[12,13],"triplet_ids":[145,152,157,164],"tube_uid":"328e277f-e631-45eb-a210-3c398e2f19ec"},"b_577394":{"box":[0.6034645078125,0.46456405078124996,0.6123462421875001,0.49367640234375],"agent_ids":[0],"loc_ids":[9],"action_ids":[4],"duplex_ids":[1],"triplet_ids":[19],"tube_uid":"7a3235e2-1bb9-4952-8b41-316270cc31c0"},"b_577395":{"box":[0.903634234375,0.6005039296875,1.0,0.8245210078125],"agent_ids":[3],"loc_ids":[15],"action_ids":[8],"duplex_ids":[43],"triplet_ids":[],"tube_uid":"46e7daf6-a2f0-4ab8-8be3-bd4b3053bfb3"},"b_577396":{"box":[0.5340553984375,0.47591293359375,0.5488582890625,0.48430123828125],"agent_ids":[1],"loc_ids":[1,10],"action_ids":[3],"duplex_ids":[9],"triplet_ids":[109,116],"tube_uid":"d8fdc61f-bfd6-4b28-8084-e3d020274c9c"},"b_577397":{"box":[0.7661318281249999,0.51514059375,0.874028453125,0.6355374375],"agent_ids":[3],"loc_ids":[15],"action_ids":[8],"duplex_ids":[43],"triplet_ids":[],"tube_uid":"16656e52-4862-4271-ab07-08a2ac4d7598"},"b_577398":{"box":[0.4011583359375,0.4870151015625,0.42517191406250004,0.5116865859375],"agent_ids":[1],"loc_ids":[14],"action_ids":[8],"duplex_ids":[13],"triplet_ids":[],"tube_uid":"ba522c42-8ccf-49f3-95ac-9c9d224a6896"}},"av_action_ids":[1]},"136":{"annotated":1,"rgb_image_id":"136","width":1920,"height":1280,"annos":{"b_577399":{"box":[0.31513709375,0.50699900390625,0.48224528125,0.68808769921875],"agent_ids":[1],"loc_ids":[1],"action_ids":[3],"duplex_ids":[9],"triplet_ids":[109],"tube_uid":"822e12a2-9c5d-4081-b193-9115904f0958"},"b_577400":{"box":[0.7005056796875,0.46604433984375,0.7074136953125,0.49515669140625],"agent_ids":[0],"loc_ids":[7],"action_ids":[8],"duplex_ids":[3],"triplet_ids":[41],"tube_uid":"181b545e-8cac-4adc-88e8-a448d9fea345"},"b_577401":{"box":[0.770737171875,0.46604433984375,0.843764765625,0.5020647070312501],"agent_ids":[1],"loc_ids":[15],"action_ids":[8],"duplex_ids":[13],"triplet_ids":[],"tube_uid":"4055cc5f-311f-4931-b100-3f7e98595245"},"b_577402":{"box":[0.6669524609375,0.4909625390625,0.6889923203125001,0.5353712109375001],"agent_ids":[3],"loc_ids":[14],"action_ids":[8],"duplex_ids":[43],"triplet_ids":[],"tube_uid":"49c134b8-9880-4267-ac96-987e3b5d15f3"},"b_577403":{"box":[0.8584031796875,0.46407062109375,0.9054434765625,0.49318297265625005],"agent_ids":[1],"loc_ids":[15],"action_ids":[8],"duplex_ids":[13],"triplet_ids":[],"tube_uid":"821b990e-5d97-4f05-b03a-0cf7de23ce41"},"b_577404":{"box":[0.5472135234375001,0.47739322265624995,0.5600426953125001,0.48578152734374996],"agent_ids":[1],"loc_ids":[1,10],"action_ids":[3],"duplex_ids":[9],"triplet_ids":[109,116],"tube_uid":"cba86031-f8dd-4b34-a1cc-9ce792f94029"},"b_577405":{"box":[0.5863589453125001,0.47295235546875,0.5945827734375,0.49515669140625],"agent_ids":[1],"loc_ids":[15],"action_ids":[8],"duplex_ids":[13],"triplet_ids":[],"tube_uid":"664fa80e-3895-4288-a471-14bc7ae19462"},"b_577406":{"box":[0.6768210546875,0.47048520703124996,0.6857027890625,0.49959755859375],"agent_ids":[0],"loc_ids":[10],"action_ids":[17],"duplex_ids":[4],"triplet_ids":[56],"tube_uid":"594f1830-ef06-4a09-b1f7-3ad8d2220dcd"},"b_577407":{"box":[0.543759515625,0.47986037109375,0.575996921875,0.51884131640625],"agent_ids":[1],"loc_ids":[1],"action_ids":[3,7],"duplex_ids":[9,12],"triplet_ids":[109,145],"tube_uid":"aeb91fe4-0365-4445-b6c3-bfbb87462296"},"b_577408":{"box":[0.593102484375,0.46974506250000003,0.604286890625,0.4736925],"agent_ids":[1],"loc_ids":[13],"action_ids":[8],"duplex_ids":[13],"triplet_ids":[167],"tube_uid":"4bee193c-beca-497b-8dde-1ab78ac81929"},"b_577409":{"box":[0.31859110156250003,0.48356109375,0.3860264921875,0.5595492656250001],"agent_ids":[1],"loc_ids":[4,10],"action_ids":[4],"duplex_ids":[10],"triplet_ids":[123,128],"tube_uid":"18171e83-bb91-4370-800f-e82f518ccd4e"},"b_577410":{"box":[0.37730923437499997,0.48676838671875,0.406915015625,0.50897272265625],"agent_ids":[1],"loc_ids":[10],"action_ids":[13],"duplex_ids":[18],"triplet_ids":[224],"tube_uid":"6001f7b2-4b2f-4f7a-9846-3d3fb2e921e1"},"b_577411":{"box":[0.6643208359375,0.4682647734375,0.6751762890625,0.49885741406250006],"agent_ids":[0],"loc_ids":[7],"action_ids":[5],"duplex_ids":[2],"triplet_ids":[29],"tube_uid":"d0dec8f5-474d-450a-abd0-e3e6c50a9f67"},"b_577412":{"box":[0.8988644140625,0.53413763671875,1.0,0.76654301953125],"agent_ids":[3],"loc_ids":[15],"action_ids":[8],"duplex_ids":[43],"triplet_ids":[],"tube_uid":"56f7bd50-0916-4f1e-987d-577abadac850"},"b_577413":{"box":[0.6005039296875,0.47467935937499994,0.6264912265625,0.49935084375],"agent_ids":[1],"loc_ids":[15],"action_ids":[8],"duplex_ids":[13],"triplet_ids":[],"tube_uid":"935ff43f-d6d7-4cb2-816b-78a43b60f41f"},"b_577414":{"box":[0.485863765625,0.47615964843749997,0.497706078125,0.5008311328125],"agent_ids":[1],"loc_ids":[4],"action_ids":[8],"duplex_ids":[13],"triplet_ids":[159],"tube_uid":"17cd603e-8526-4f1d-b297-9e41d0fa9c43"},"b_577415":{"box":[0.4718832578125,0.47467935937499994,0.4912914921875,0.502311421875],"agent_ids":[1],"loc_ids":[4],"action_ids":[4],"duplex_ids":[10],"triplet_ids":[123],"tube_uid":"54064824-1734-4c0d-9f28-740b2b3c8922"},"b_577416":{"box":[0.4488565390625,0.48356109375,0.47944917968750006,0.50724571875],"agent_ids":[1],"loc_ids":[4,10],"action_ids":[8],"duplex_ids":[13],"triplet_ids":[159,164],"tube_uid":"4476ffdf-a76f-46f7-8869-50d436c38ae4"},"b_577417":{"box":[0.49277178125,0.48010708593749996,0.55724659375,0.5630032734375],"agent_ids":[5],"loc_ids":[1],"action_ids":[3,7],"duplex_ids":[71,74],"triplet_ids":[853,889],"tube_uid":"5d1cfc0c-eee1-4864-9ba9-91ce9dd4170d"},"b_577418":{"box":[0.6452429151041666,0.4693749625,0.6541246494791667,0.500707803125],"agent_ids":[0],"loc_ids":[7],"action_ids":[5],"duplex_ids":[2],"triplet_ids":[29],"tube_uid":"87e43ccd-83f5-470e-ad78-76ad076308a7"},"b_577419":{"box":[0.9393256484375,0.4544487421875,0.9982082578125,0.4781333671875],"agent_ids":[1],"loc_ids":[15],"action_ids":[8],"duplex_ids":[13],"triplet_ids":[],"tube_uid":"3731e6d3-a2ea-4c7e-9f0b-17ec215b917c"},"b_577420":{"box":[0.32044306197916667,0.5046011445312499,0.33294305677083336,0.52384490234375],"agent_ids":[1],"loc_ids":[14],"action_ids":[8],"duplex_ids":[13],"triplet_ids":[],"tube_uid":"879f126e-db58-486b-9188-97cca83c12c1"},"b_577421":{"box":[0.4144809375,0.47048520703124996,0.42040209375,0.50551871484375],"agent_ids":[0],"loc_ids":[8],"action_ids":[4],"duplex_ids":[1],"triplet_ids":[18],"tube_uid":"23b71951-0cf6-48b8-b17e-339f0aa0272c"},"b_577422":{"box":[0.5018179921875,0.45864289453125,0.5238578515625,0.48479466796875004],"agent_ids":[5],"loc_ids":[4],"action_ids":[4],"duplex_ids":[72],"triplet_ids":[867],"tube_uid":"e1033acd-d1b4-4d47-bd66-0c3781a9a0d7"},"b_577423":{"box":[0.5633322265624999,0.47245892578125004,0.5827404609374999,0.48479466796875004],"agent_ids":[1],"loc_ids":[15],"action_ids":[8],"duplex_ids":[13],"triplet_ids":[],"tube_uid":"10bf55d9-a063-4a14-8585-cbe49218077b"},"b_577424":{"box":[0.59145771875,0.47467935937499994,0.6098790937499999,0.49935084375],"agent_ids":[1],"loc_ids":[0],"action_ids":[3],"duplex_ids":[9],"triplet_ids":[108],"tube_uid":"67638dd1-c583-4804-8bb0-88ab165eadea"},"b_577425":{"box":[0.760210671875,0.46851148828125,0.778632046875,0.48380780859375],"agent_ids":[1],"loc_ids":[15],"action_ids":[8],"duplex_ids":[13],"triplet_ids":[],"tube_uid":"1c5ef22e-3c3d-475e-a734-e8d923108857"},"b_577426":{"box":[0.6544522421875,0.46456405078124996,0.6672814140625001,0.49663698046875],"agent_ids":[0],"loc_ids":[9],"action_ids":[8],"duplex_ids":[3],"triplet_ids":[43],"tube_uid":"489a1951-1542-4145-ba26-0050936226e8"},"b_577427":{"box":[0.8262502067708334,0.4919493984375,0.8649022359375,0.62813621484375],"agent_ids":[0],"loc_ids":[9],"action_ids":[3],"duplex_ids":[0],"triplet_ids":[7],"tube_uid":"ed10a89c-7db8-434b-ab46-030f7b37f2f8"},"b_577428":{"box":[0.23799758593749998,0.49589683593749995,0.25082675781249997,0.5442529453124999],"agent_ids":[0],"loc_ids":[8],"action_ids":[4],"duplex_ids":[1],"triplet_ids":[18],"tube_uid":"348ce33d-7ba3-4702-a481-9a4fecc792a2"},"b_577429":{"box":[0.548364859375,0.47788665234375005,0.571391578125,0.49318297265625005],"agent_ids":[1],"loc_ids":[1,10],"action_ids":[7,8],"duplex_ids":[12,13],"triplet_ids":[145,152,157,164],"tube_uid":"328e277f-e631-45eb-a210-3c398e2f19ec"},"b_577430":{"box":[0.6221083619791667,0.46456405078124996,0.6309900963541667,0.49367640234375],"agent_ids":[0],"loc_ids":[9],"action_ids":[4],"duplex_ids":[1],"triplet_ids":[19],"tube_uid":"7a3235e2-1bb9-4952-8b41-316270cc31c0"},"b_577431":{"box":[0.9511679609375,0.60963237890625,1.0,0.83512974609375],"agent_ids":[3],"loc_ids":[15],"action_ids":[8],"duplex_ids":[43],"triplet_ids":[],"tube_uid":"46e7daf6-a2f0-4ab8-8be3-bd4b3053bfb3"},"b_577432":{"box":[0.5534636328125,0.47295235546875,0.5682665234375001,0.48134066015625],"agent_ids":[1],"loc_ids":[1,10],"action_ids":[3],"duplex_ids":[9],"triplet_ids":[109,116],"tube_uid":"d8fdc61f-bfd6-4b28-8084-e3d020274c9c"},"b_577433":{"box":[0.7934349375,0.5153873085937499,0.90593690625,0.64417245703125],"agent_ids":[3],"loc_ids":[15],"action_ids":[8],"duplex_ids":[43],"triplet_ids":[],"tube_uid":"16656e52-4862-4271-ab07-08a2ac4d7598"},"b_577434":{"box":[0.419415234375,0.48602824218749996,0.442441953125,0.5097128671875],"agent_ids":[1],"loc_ids":[14],"action_ids":[8],"duplex_ids":[13],"triplet_ids":[],"tube_uid":"ba522c42-8ccf-49f3-95ac-9c9d224a6896"}},"av_action_ids":[1]},"137":{"annotated":1,"rgb_image_id":"137","width":1920,"height":1280,"annos":{"b_577435":{"box":[0.3445783984375,0.50502528515625,0.5060943828125,0.68216654296875],"agent_ids":[1],"loc_ids":[1],"action_ids":[3],"duplex_ids":[9],"triplet_ids":[109],"tube_uid":"822e12a2-9c5d-4081-b193-9115904f0958"},"b_577436":{"box":[0.7179401953125001,0.4653041953125,0.7268219296875,0.49589683593750006],"agent_ids":[0],"loc_ids":[7],"action_ids":[8],"duplex_ids":[3],"triplet_ids":[41],"tube_uid":"181b545e-8cac-4adc-88e8-a448d9fea345"},"b_577437":{"box":[0.7942573203125,0.46160347265625,0.8662980546874999,0.50157127734375],"agent_ids":[1],"loc_ids":[15],"action_ids":[8],"duplex_ids":[13],"triplet_ids":[],"tube_uid":"4055cc5f-311f-4931-b100-3f7e98595245"},"b_577438":{"box":[0.6876765078125,0.49318297265625005,0.7143217109375001,0.5361113554687501],"agent_ids":[3],"loc_ids":[14],"action_ids":[8],"duplex_ids":[43],"triplet_ids":[],"tube_uid":"49c134b8-9880-4267-ac96-987e3b5d15f3"},"b_577439":{"box":[0.8804430390625,0.4633304765625,0.9294570546875,0.4909625390625],"agent_ids":[1],"loc_ids":[15],"action_ids":[8],"duplex_ids":[13],"triplet_ids":[],"tube_uid":"821b990e-5d97-4f05-b03a-0cf7de23ce41"},"b_577440":{"box":[0.5646480390625,0.47739322265624995,0.5794509296875,0.48578152734374996],"agent_ids":[1],"loc_ids":[1,10],"action_ids":[3],"duplex_ids":[9],"triplet_ids":[109,116],"tube_uid":"cba86031-f8dd-4b34-a1cc-9ce792f94029"},"b_577441":{"box":[0.6047803203125,0.47221221093750004,0.6149778671874999,0.49589683593750006],"agent_ids":[1],"loc_ids":[15],"action_ids":[8],"duplex_ids":[13],"triplet_ids":[],"tube_uid":"664fa80e-3895-4288-a471-14bc7ae19462"},"b_577442":{"box":[0.6955713828125,0.46900491796875,0.7044531171875,0.49811726953125],"agent_ids":[0],"loc_ids":[10],"action_ids":[17],"duplex_ids":[4],"triplet_ids":[56],"tube_uid":"594f1830-ef06-4a09-b1f7-3ad8d2220dcd"},"b_577443":{"box":[0.5630032734375,0.47986037109375,0.5935959140624999,0.51884131640625],"agent_ids":[1],"loc_ids":[1],"action_ids":[3,7],"duplex_ids":[9,12],"triplet_ids":[109,145],"tube_uid":"aeb91fe4-0365-4445-b6c3-bfbb87462296"},"b_577444":{"box":[0.610208046875,0.4682647734375,0.622050359375,0.47221221093750004],"agent_ids":[1],"loc_ids":[13],"action_ids":[8],"duplex_ids":[13],"triplet_ids":[167],"tube_uid":"4bee193c-beca-497b-8dde-1ab78ac81929"},"b_577445":{"box":[0.32434778125,0.48528809765625003,0.39540165625,0.56670399609375],"agent_ids":[1],"loc_ids":[4,10],"action_ids":[4],"duplex_ids":[10],"triplet_ids":[123,128],"tube_uid":"18171e83-bb91-4370-800f-e82f518ccd4e"},"b_577446":{"box":[0.3876712578125,0.48824867578125,0.41892180468749995,0.51045301171875],"agent_ids":[1],"loc_ids":[10],"action_ids":[13],"duplex_ids":[18],"triplet_ids":[224],"tube_uid":"6001f7b2-4b2f-4f7a-9846-3d3fb2e921e1"},"b_577447":{"box":[0.6817553515625,0.4682647734375,0.6906370859375,0.49885741406250006],"agent_ids":[0],"loc_ids":[7],"action_ids":[5],"duplex_ids":[2],"triplet_ids":[29],"tube_uid":"d0dec8f5-474d-450a-abd0-e3e6c50a9f67"},"b_577448":{"box":[0.94146384375,0.5311770585937501,1.0,0.7773984726562501],"agent_ids":[3],"loc_ids":[15],"action_ids":[8],"duplex_ids":[43],"triplet_ids":[],"tube_uid":"56f7bd50-0916-4f1e-987d-577abadac850"},"b_577449":{"box":[0.6189253046875,0.47467935937499994,0.6449126015625001,0.49935084375],"agent_ids":[1],"loc_ids":[15],"action_ids":[8],"duplex_ids":[13],"triplet_ids":[],"tube_uid":"935ff43f-d6d7-4cb2-816b-78a43b60f41f"},"b_577450":{"box":[0.50592990625,0.47739322265624995,0.5217196562499999,0.49959755859375],"agent_ids":[1],"loc_ids":[4],"action_ids":[8],"duplex_ids":[13],"triplet_ids":[159],"tube_uid":"17cd603e-8526-4f1d-b297-9e41d0fa9c43"},"b_577451":{"box":[0.48898882031249996,0.47467935937499994,0.5110286796875,0.502311421875],"agent_ids":[1],"loc_ids":[4],"action_ids":[4],"duplex_ids":[10],"triplet_ids":[123],"tube_uid":"54064824-1734-4c0d-9f28-740b2b3c8922"},"b_577452":{"box":[0.46727791406249997,0.48208080468750003,0.4939231171875,0.5057654296875],"agent_ids":[1],"loc_ids":[4,10],"action_ids":[8],"duplex_ids":[13],"triplet_ids":[159,164],"tube_uid":"4476ffdf-a76f-46f7-8869-50d436c38ae4"},"b_577453":{"box":[0.51250896875,0.478626796875,0.576325875,0.561522984375],"agent_ids":[5],"loc_ids":[1],"action_ids":[3,7],"duplex_ids":[71,74],"triplet_ids":[853,889],"tube_uid":"5d1cfc0c-eee1-4864-9ba9-91ce9dd4170d"},"b_577454":{"box":[0.6633339765625,0.46900491796875,0.6722157109375001,0.50107784765625],"agent_ids":[0],"loc_ids":[7],"action_ids":[5],"duplex_ids":[2],"triplet_ids":[29],"tube_uid":"87e43ccd-83f5-470e-ad78-76ad076308a7"},"b_577455":{"box":[0.9630102734375,0.45864289453125,0.9870238515624999,0.48479466796875004],"agent_ids":[1],"loc_ids":[15],"action_ids":[8],"duplex_ids":[13],"triplet_ids":[],"tube_uid":"3731e6d3-a2ea-4c7e-9f0b-17ec215b917c"},"b_577456":{"box":[0.43290231250000005,0.4741859296875,0.43882346875,0.5047785703125001],"agent_ids":[0],"loc_ids":[8],"action_ids":[4],"duplex_ids":[1],"triplet_ids":[18],"tube_uid":"23b71951-0cf6-48b8-b17e-339f0aa0272c"},"b_577457":{"box":[0.5178481890625,0.45999929609374995,0.5397236359375001,0.486890925],"agent_ids":[5],"loc_ids":[4],"action_ids":[4],"duplex_ids":[72],"triplet_ids":[867],"tube_uid":"e1033acd-d1b4-4d47-bd66-0c3781a9a0d7"},"b_577458":{"box":[0.5817536015625,0.47097863671875,0.6011618359374999,0.48331437890625006],"agent_ids":[1],"loc_ids":[15],"action_ids":[8],"duplex_ids":[13],"triplet_ids":[],"tube_uid":"10bf55d9-a063-4a14-8585-cbe49218077b"},"b_577459":{"box":[0.6093856640625,0.4736925,0.6287938984375,0.49737712500000003],"agent_ids":[1],"loc_ids":[0],"action_ids":[3],"duplex_ids":[9],"triplet_ids":[108],"tube_uid":"67638dd1-c583-4804-8bb0-88ab165eadea"},"b_577460":{"box":[0.7807702421875,0.46925163281250004,0.8001784765625,0.48306766406250007],"agent_ids":[1],"loc_ids":[15],"action_ids":[8],"duplex_ids":[13],"triplet_ids":[],"tube_uid":"1c5ef22e-3c3d-475e-a734-e8d923108857"},"b_577461":{"box":[0.6728736171875,0.46308376171875,0.6857027890625,0.49811726953125],"agent_ids":[0],"loc_ids":[9],"action_ids":[8],"duplex_ids":[3],"triplet_ids":[43],"tube_uid":"489a1951-1542-4145-ba26-0050936226e8"},"b_577462":{"box":[0.8554426015625,0.4919493984375,0.8945880234375,0.6310965703125],"agent_ids":[0],"loc_ids":[9],"action_ids":[3],"duplex_ids":[0],"triplet_ids":[7],"tube_uid":"ed10a89c-7db8-434b-ab46-030f7b37f2f8"},"b_577463":{"box":[0.2541179859375,0.49626694687499995,0.26793412083333334,0.54388283359375],"agent_ids":[0],"loc_ids":[8],"action_ids":[4],"duplex_ids":[1],"triplet_ids":[18],"tube_uid":"348ce33d-7ba3-4702-a481-9a4fecc792a2"},"b_577464":{"box":[0.5656348984375,0.4781333671875,0.5876747578125001,0.48504138281250003],"agent_ids":[1],"loc_ids":[1,10],"action_ids":[7,8],"duplex_ids":[12,13],"triplet_ids":[145,152,157,164],"tube_uid":"328e277f-e631-45eb-a210-3c398e2f19ec"},"b_577465":{"box":[0.6407494130208333,0.46456405078124996,0.6496311473958334,0.49367640234375],"agent_ids":[0],"loc_ids":[9],"action_ids":[4],"duplex_ids":[1],"triplet_ids":[19],"tube_uid":"7a3235e2-1bb9-4952-8b41-316270cc31c0"},"b_577466":{"box":[0.5702402421875,0.47295235546875,0.5850431328125,0.48134066015625],"agent_ids":[1],"loc_ids":[1,10],"action_ids":[3],"duplex_ids":[9],"triplet_ids":[109,116],"tube_uid":"d8fdc61f-bfd6-4b28-8084-e3d020274c9c"},"b_577467":{"box":[0.8228762421875,0.5166208828125,0.9389966953125001,0.6478731796874999],"agent_ids":[3],"loc_ids":[15],"action_ids":[8],"duplex_ids":[43],"triplet_ids":[],"tube_uid":"16656e52-4862-4271-ab07-08a2ac4d7598"},"b_577468":{"box":[0.4353694609375,0.48578152734374996,0.45740932031250003,0.50798586328125],"agent_ids":[1],"loc_ids":[14],"action_ids":[8],"duplex_ids":[13],"triplet_ids":[],"tube_uid":"ba522c42-8ccf-49f3-95ac-9c9d224a6896"}},"av_action_ids":[5]},"139":{"annotated":1,"rgb_image_id":"139","width":1920,"height":1280,"annos":{"b_577469":{"box":[0.40033595312500003,0.506258859375,0.551654390625,0.677972390625],"agent_ids":[1],"loc_ids":[1],"action_ids":[3],"duplex_ids":[9],"triplet_ids":[109],"tube_uid":"822e12a2-9c5d-4081-b193-9115904f0958"},"b_577470":{"box":[0.7560987578125,0.4712253515625,0.7649804921875,0.5018179921875],"agent_ids":[0],"loc_ids":[7],"action_ids":[8],"duplex_ids":[3],"triplet_ids":[41],"tube_uid":"181b545e-8cac-4adc-88e8-a448d9fea345"},"b_577471":{"box":[0.8317579765625,0.4662910546875,0.9064303359375,0.5077391484374999],"agent_ids":[1],"loc_ids":[15],"action_ids":[8],"duplex_ids":[13],"triplet_ids":[],"tube_uid":"4055cc5f-311f-4931-b100-3f7e98595245"},"b_577472":{"box":[0.7250126874999999,0.49614355078125005,0.76382915625,0.5420325117187501],"agent_ids":[3],"loc_ids":[14],"action_ids":[8],"duplex_ids":[43],"triplet_ids":[],"tube_uid":"49c134b8-9880-4267-ac96-987e3b5d15f3"},"b_577473":{"box":[0.441784046875,0.48800196093750003,0.447705203125,0.5116865859375],"agent_ids":[0],"loc_ids":[8],"action_ids":[3],"duplex_ids":[0],"triplet_ids":[6],"tube_uid":"e2b17074-c372-4576-8437-5dc24df92c52"},"b_577474":{"box":[0.9199174140624999,0.46703119921875,0.9788000234374999,0.49614355078125005],"agent_ids":[1],"loc_ids":[15],"action_ids":[8],"duplex_ids":[13],"triplet_ids":[],"tube_uid":"821b990e-5d97-4f05-b03a-0cf7de23ce41"},"b_577475":{"box":[0.5978723046875001,0.48208080468750003,0.6107014765625001,0.48602824218750007],"agent_ids":[1],"loc_ids":[1,10],"action_ids":[3],"duplex_ids":[9],"triplet_ids":[109,116],"tube_uid":"cba86031-f8dd-4b34-a1cc-9ce792f94029"},"b_577476":{"box":[0.63751115625,0.47615964843749997,0.6486955625,0.5008311328125],"agent_ids":[1],"loc_ids":[15],"action_ids":[8],"duplex_ids":[13],"triplet_ids":[],"tube_uid":"664fa80e-3895-4288-a471-14bc7ae19462"},"b_577477":{"box":[0.7317562265625,0.47344578515625,0.7406379609375,0.50255813671875],"agent_ids":[0],"loc_ids":[10],"action_ids":[17],"duplex_ids":[4],"triplet_ids":[56],"tube_uid":"594f1830-ef06-4a09-b1f7-3ad8d2220dcd"},"b_577478":{"box":[0.6011618359374999,0.48528809765625003,0.6297807578124999,0.52426904296875],"agent_ids":[1],"loc_ids":[1],"action_ids":[3,7],"duplex_ids":[9,12],"triplet_ids":[109,145],"tube_uid":"aeb91fe4-0365-4445-b6c3-bfbb87462296"},"b_577479":{"box":[0.6422809765624999,0.47344578515625,0.6551101484374999,0.47887351171875003],"agent_ids":[1],"loc_ids":[13],"action_ids":[8],"duplex_ids":[13],"triplet_ids":[167],"tube_uid":"4bee193c-beca-497b-8dde-1ab78ac81929"},"b_577480":{"box":[0.33059789062499995,0.48972896484375,0.41086245312499997,0.57805287890625],"agent_ids":[1],"loc_ids":[4,10],"action_ids":[4],"duplex_ids":[10],"triplet_ids":[123,128],"tube_uid":"18171e83-bb91-4370-800f-e82f518ccd4e"},"b_577481":{"box":[0.402309671875,0.49071582421875004,0.439152421875,0.51686759765625],"agent_ids":[1],"loc_ids":[10],"action_ids":[13],"duplex_ids":[18],"triplet_ids":[224],"tube_uid":"6001f7b2-4b2f-4f7a-9846-3d3fb2e921e1"},"b_577482":{"box":[0.7179401953125001,0.4712253515625,0.7268219296875,0.5018179921875],"agent_ids":[0],"loc_ids":[7],"action_ids":[5],"duplex_ids":[2],"triplet_ids":[29],"tube_uid":"d0dec8f5-474d-450a-abd0-e3e6c50a9f67"},"b_577483":{"box":[0.5495161953125,0.47887351171875,0.5577400234375,0.49811726953125],"agent_ids":[1],"loc_ids":[4],"action_ids":[4],"duplex_ids":[10],"triplet_ids":[123],"tube_uid":"59af7e5b-7aa0-4b46-8bf4-84a6f43228ea"},"b_577484":{"box":[0.6521495703125001,0.47788665234375005,0.6781368671875001,0.50403842578125],"agent_ids":[1],"loc_ids":[15],"action_ids":[8],"duplex_ids":[13],"triplet_ids":[],"tube_uid":"935ff43f-d6d7-4cb2-816b-78a43b60f41f"},"b_577485":{"box":[0.5363580703125,0.47986037109375,0.5557663046875,0.5020647070312501],"agent_ids":[1],"loc_ids":[4],"action_ids":[8],"duplex_ids":[13],"triplet_ids":[159],"tube_uid":"17cd603e-8526-4f1d-b297-9e41d0fa9c43"},"b_577486":{"box":[0.5176077421875,0.47936694140625,0.5396476015625,0.50847929296875],"agent_ids":[1],"loc_ids":[4],"action_ids":[4],"duplex_ids":[10],"triplet_ids":[123],"tube_uid":"54064824-1734-4c0d-9f28-740b2b3c8922"},"b_577487":{"box":[0.4906335859375,0.48602824218749996,0.5258315703124999,0.5097128671875],"agent_ids":[1],"loc_ids":[4,10],"action_ids":[8],"duplex_ids":[13],"triplet_ids":[159,164],"tube_uid":"4476ffdf-a76f-46f7-8869-50d436c38ae4"},"b_577488":{"box":[0.550996484375,0.48232751953125,0.6148133906250001,0.56374341796875],"agent_ids":[5],"loc_ids":[1],"action_ids":[3,7],"duplex_ids":[71,74],"triplet_ids":[853,889],"tube_uid":"5d1cfc0c-eee1-4864-9ba9-91ce9dd4170d"},"b_577489":{"box":[0.6965582421875,0.472705640625,0.7054399765625,0.50329828125],"agent_ids":[0],"loc_ids":[7],"action_ids":[5],"duplex_ids":[2],"triplet_ids":[29],"tube_uid":"87e43ccd-83f5-470e-ad78-76ad076308a7"},"b_577490":{"box":[0.4646462890625,0.47788665234375005,0.46958058593749996,0.5069990039062501],"agent_ids":[0],"loc_ids":[8],"action_ids":[4],"duplex_ids":[1],"triplet_ids":[18],"tube_uid":"23b71951-0cf6-48b8-b17e-339f0aa0272c"},"b_577491":{"box":[0.5499135651041667,0.4627125203125,0.5714601364583333,0.4910840890625],"agent_ids":[5],"loc_ids":[4],"action_ids":[8,11],"duplex_ids":[75,78],"triplet_ids":[903,939],"tube_uid":"e1033acd-d1b4-4d47-bd66-0c3781a9a0d7"},"b_577492":{"box":[0.6149778671875,0.47541950390625,0.6324123828125,0.48775524609375004],"agent_ids":[1],"loc_ids":[15],"action_ids":[8],"duplex_ids":[13],"triplet_ids":[],"tube_uid":"10bf55d9-a063-4a14-8585-cbe49218077b"},"b_577493":{"box":[0.6431033593750001,0.47788665234375005,0.661524734375,0.50403842578125],"agent_ids":[1],"loc_ids":[0],"action_ids":[3],"duplex_ids":[9],"triplet_ids":[108],"tube_uid":"67638dd1-c583-4804-8bb0-88ab165eadea"},"b_577494":{"box":[0.7416248203125,0.5092194375,0.7636646796875,0.5674441406249999],"agent_ids":[3],"loc_ids":[15],"action_ids":[8],"duplex_ids":[43],"triplet_ids":[],"tube_uid":"6b2ff43d-9acc-4dd5-8559-8e98ee85a735"},"b_577495":{"box":[0.8167906093749999,0.47097863671875,0.8398173281249999,0.48627495703125],"agent_ids":[1],"loc_ids":[15],"action_ids":[8],"duplex_ids":[13],"triplet_ids":[],"tube_uid":"1c5ef22e-3c3d-475e-a734-e8d923108857"},"b_577496":{"box":[0.7082307260416666,0.4708535203125,0.7210598979166666,0.50662690234375],"agent_ids":[0],"loc_ids":[9],"action_ids":[8],"duplex_ids":[3],"triplet_ids":[43],"tube_uid":"489a1951-1542-4145-ba26-0050936226e8"},"b_577497":{"box":[0.9130093984375001,0.49367640234375,0.9580759765625,0.65206733203125],"agent_ids":[0],"loc_ids":[9],"action_ids":[3],"duplex_ids":[0],"triplet_ids":[7],"tube_uid":"ed10a89c-7db8-434b-ab46-030f7b37f2f8"},"b_577498":{"box":[0.2810904453125,0.49589683593749995,0.29391961718750004,0.5472135234375],"agent_ids":[0],"loc_ids":[8],"action_ids":[4],"duplex_ids":[1],"triplet_ids":[18],"tube_uid":"348ce33d-7ba3-4702-a481-9a4fecc792a2"},"b_577499":{"box":[0.5988591640625,0.48134066015625,0.6208990234375,0.48972896484375],"agent_ids":[1],"loc_ids":[1,10],"action_ids":[7,8],"duplex_ids":[12,13],"triplet_ids":[145,152,157,164],"tube_uid":"328e277f-e631-45eb-a210-3c398e2f19ec"},"b_577500":{"box":[0.6745128505208334,0.46752354609375,0.6833945848958334,0.49663589765625005],"agent_ids":[0],"loc_ids":[9],"action_ids":[4],"duplex_ids":[1],"triplet_ids":[19],"tube_uid":"7a3235e2-1bb9-4952-8b41-316270cc31c0"},"b_577501":{"box":[0.6034645078125,0.47591293359375,0.6182673984375,0.48430123828125],"agent_ids":[1],"loc_ids":[1,10],"action_ids":[3],"duplex_ids":[9],"triplet_ids":[109,116],"tube_uid":"d8fdc61f-bfd6-4b28-8084-e3d020274c9c"},"b_577502":{"box":[0.8896537265625,0.5166208828125,1.0,0.6646497890624999],"agent_ids":[3],"loc_ids":[15],"action_ids":[8],"duplex_ids":[43],"triplet_ids":[],"tube_uid":"16656e52-4862-4271-ab07-08a2ac4d7598"},"b_577503":{"box":[0.4682647734375,0.48676838671875,0.4856992890625,0.50897272265625],"agent_ids":[1],"loc_ids":[14],"action_ids":[8],"duplex_ids":[13],"triplet_ids":[],"tube_uid":"ba522c42-8ccf-49f3-95ac-9c9d224a6896"}},"av_action_ids":[5]},"146":{"annotated":1,"rgb_image_id":"146","width":1920,"height":1280,"annos":{"b_577504":{"box":[0.5028048515625,0.533890921875,0.6320834296875,0.6917884218749999],"agent_ids":[1],"loc_ids":[1],"action_ids":[3,7],"duplex_ids":[9,12],"triplet_ids":[109,145],"tube_uid":"822e12a2-9c5d-4081-b193-9115904f0958"},"b_577505":{"box":[0.884226,0.492442828125,0.96251684375,0.533890921875],"agent_ids":[1],"loc_ids":[15],"action_ids":[8],"duplex_ids":[13],"triplet_ids":[],"tube_uid":"4055cc5f-311f-4931-b100-3f7e98595245"},"b_577506":{"box":[0.777316234375,0.52278875390625,0.8299487343749999,0.5755857304687501],"agent_ids":[3],"loc_ids":[14],"action_ids":[8],"duplex_ids":[43],"triplet_ids":[],"tube_uid":"49c134b8-9880-4267-ac96-987e3b5d15f3"},"b_577507":{"box":[0.47155430468750004,0.52377561328125,0.4804360390625,0.54301937109375],"agent_ids":[0],"loc_ids":[8],"action_ids":[3],"duplex_ids":[0],"triplet_ids":[6],"tube_uid":"e2b17074-c372-4576-8437-5dc24df92c52"},"b_577508":{"box":[0.9768263046875,0.49046910937500005,1.0,0.522048609375],"agent_ids":[1],"loc_ids":[15],"action_ids":[8],"duplex_ids":[13],"triplet_ids":[],"tube_uid":"821b990e-5d97-4f05-b03a-0cf7de23ce41"},"b_577509":{"box":[0.6720512343749999,0.5015712773437501,0.6838935468749999,0.52772305078125],"agent_ids":[1],"loc_ids":[15],"action_ids":[8],"duplex_ids":[13],"triplet_ids":[],"tube_uid":"664fa80e-3895-4288-a471-14bc7ae19462"},"b_577510":{"box":[0.823369671875,0.5176077421875,0.8924498281250001,0.6005039296875],"agent_ids":[3],"loc_ids":[15],"action_ids":[8],"duplex_ids":[43],"triplet_ids":[],"tube_uid":"3c626a15-4a1b-4c00-8575-06185d1afa22"},"b_577511":{"box":[0.7755069921875,0.49935084375,0.7843887265625,0.529943484375],"agent_ids":[0],"loc_ids":[10],"action_ids":[17],"duplex_ids":[4],"triplet_ids":[56],"tube_uid":"594f1830-ef06-4a09-b1f7-3ad8d2220dcd"},"b_577512":{"box":[0.6486955625,0.51193330078125,0.6763276250000001,0.5509142460937501],"agent_ids":[1],"loc_ids":[1],"action_ids":[3,7],"duplex_ids":[9,12],"triplet_ids":[109,145],"tube_uid":"aeb91fe4-0365-4445-b6c3-bfbb87462296"},"b_577513":{"box":[0.6756697187499999,0.49762383984375,0.6875120312499999,0.50995958203125],"agent_ids":[1],"loc_ids":[13],"action_ids":[8],"duplex_ids":[13],"triplet_ids":[167],"tube_uid":"4bee193c-beca-497b-8dde-1ab78ac81929"},"b_577514":{"box":[0.190463859375,0.5326573476562501,0.33520323437500005,0.68216654296875],"agent_ids":[1],"loc_ids":[4,10],"action_ids":[4],"duplex_ids":[10],"triplet_ids":[123,128],"tube_uid":"18171e83-bb91-4370-800f-e82f518ccd4e"},"b_577515":{"box":[0.4074084453125,0.52525590234375,0.4268166796875,0.55140767578125],"agent_ids":[1],"loc_ids":[10],"action_ids":[13],"duplex_ids":[18],"triplet_ids":[224],"tube_uid":"6001f7b2-4b2f-4f7a-9846-3d3fb2e921e1"},"b_577516":{"box":[0.7570856171875,0.4978705546875,0.7679410703125,0.5284631953125001],"agent_ids":[0],"loc_ids":[7],"action_ids":[5],"duplex_ids":[2],"triplet_ids":[29],"tube_uid":"d0dec8f5-474d-450a-abd0-e3e6c50a9f67"},"b_577517":{"box":[0.581260171875,0.51242673046875,0.590470859375,0.52772305078125],"agent_ids":[1],"loc_ids":[4],"action_ids":[4],"duplex_ids":[10],"triplet_ids":[123],"tube_uid":"59af7e5b-7aa0-4b46-8bf4-84a6f43228ea"},"b_577518":{"box":[0.6896502265625001,0.50453185546875,0.7162954296875,0.5306836289062501],"agent_ids":[1],"loc_ids":[15],"action_ids":[8],"duplex_ids":[13],"triplet_ids":[],"tube_uid":"935ff43f-d6d7-4cb2-816b-78a43b60f41f"},"b_577519":{"box":[0.5669507109374999,0.508232578125,0.5843852265624999,0.531917203125],"agent_ids":[1],"loc_ids":[4],"action_ids":[4],"duplex_ids":[10],"triplet_ids":[123],"tube_uid":"17cd603e-8526-4f1d-b297-9e41d0fa9c43"},"b_577520":{"box":[0.5432660859375,0.5057654296874999,0.5692533828125,0.5373449296874999],"agent_ids":[1],"loc_ids":[4],"action_ids":[4],"duplex_ids":[10],"triplet_ids":[123],"tube_uid":"54064824-1734-4c0d-9f28-740b2b3c8922"},"b_577521":{"box":[0.49688369531250004,0.5146471640625,0.5419502734375,0.5422792265625],"agent_ids":[1],"loc_ids":[4,10],"action_ids":[8],"duplex_ids":[13],"triplet_ids":[159,164],"tube_uid":"4476ffdf-a76f-46f7-8869-50d436c38ae4"},"b_577522":{"box":[0.6047803203125,0.5084792929687499,0.6630050234374999,0.58989519140625],"agent_ids":[5],"loc_ids":[1],"action_ids":[3,7],"duplex_ids":[71,74],"triplet_ids":[853,889],"tube_uid":"5d1cfc0c-eee1-4864-9ba9-91ce9dd4170d"},"b_577523":{"box":[0.7337299453125,0.4949099765625,0.7426116796875,0.5314237734375],"agent_ids":[0],"loc_ids":[7],"action_ids":[5],"duplex_ids":[2],"triplet_ids":[29],"tube_uid":"87e43ccd-83f5-470e-ad78-76ad076308a7"},"b_577524":{"box":[0.39852671093750003,0.5333974921875,0.41332960156250004,0.5541215390625001],"agent_ids":[1],"loc_ids":[14],"action_ids":[8],"duplex_ids":[13],"triplet_ids":[],"tube_uid":"879f126e-db58-486b-9188-97cca83c12c1"},"b_577525":{"box":[0.49277178125,0.50551871484375,0.50066665625,0.54055222265625],"agent_ids":[0],"loc_ids":[8],"action_ids":[4],"duplex_ids":[1],"triplet_ids":[18],"tube_uid":"23b71951-0cf6-48b8-b17e-339f0aa0272c"},"b_577526":{"box":[0.5873458046875,0.48676838671875,0.6047803203125,0.52278875390625],"agent_ids":[5],"loc_ids":[4],"action_ids":[8,11],"duplex_ids":[75,78],"triplet_ids":[903,939],"tube_uid":"e1033acd-d1b4-4d47-bd66-0c3781a9a0d7"},"b_577527":{"box":[0.6472152734375,0.5015712773437501,0.6646497890624999,0.5139070195312501],"agent_ids":[1],"loc_ids":[15],"action_ids":[8],"duplex_ids":[13],"triplet_ids":[],"tube_uid":"10bf55d9-a063-4a14-8585-cbe49218077b"},"b_577528":{"box":[0.6771500078125,0.50305156640625,0.6991898671875,0.5292033398437501],"agent_ids":[1],"loc_ids":[0],"action_ids":[3],"duplex_ids":[9],"triplet_ids":[108],"tube_uid":"67638dd1-c583-4804-8bb0-88ab165eadea"},"b_577529":{"box":[0.8021521953125,0.5368515,0.8399818046875,0.592115625],"agent_ids":[3],"loc_ids":[15],"action_ids":[8],"duplex_ids":[43],"triplet_ids":[],"tube_uid":"6b2ff43d-9acc-4dd5-8559-8e98ee85a735"},"b_577530":{"box":[0.855607078125,0.49737712500000003,0.8898182031249999,0.5151405937500001],"agent_ids":[1],"loc_ids":[15],"action_ids":[8],"duplex_ids":[13],"triplet_ids":[],"tube_uid":"1c5ef22e-3c3d-475e-a734-e8d923108857"},"b_577531":{"box":[0.7485327546874999,0.4957329171875,0.7600461953125,0.532246896875],"agent_ids":[0],"loc_ids":[9],"action_ids":[8],"duplex_ids":[3],"triplet_ids":[43],"tube_uid":"489a1951-1542-4145-ba26-0050936226e8"},"b_577532":{"box":[0.8465608671875,0.5324106328125,0.9212332265625,0.6182673984375],"agent_ids":[3],"loc_ids":[15],"action_ids":[8],"duplex_ids":[43],"triplet_ids":[],"tube_uid":"c1aad93b-45a3-40fa-a0b4-0524eec3499d"},"b_577533":{"box":[0.7134994229166666,0.49102496562500003,0.7223811572916666,0.52198760703125],"agent_ids":[0],"loc_ids":[9],"action_ids":[4],"duplex_ids":[1],"triplet_ids":[19],"tube_uid":"7a3235e2-1bb9-4952-8b41-316270cc31c0"},"b_577534":{"box":[0.6383335390625,0.5015712773437501,0.6531364296875,0.5139070195312501],"agent_ids":[1],"loc_ids":[1,10],"action_ids":[3],"duplex_ids":[9],"triplet_ids":[109,116],"tube_uid":"d8fdc61f-bfd6-4b28-8084-e3d020274c9c"},"b_577535":{"box":[0.8363633203125,0.53068362890625,0.9130093984375001,0.61802068359375],"agent_ids":[3],"loc_ids":[15],"action_ids":[8],"duplex_ids":[43],"triplet_ids":[],"tube_uid":"0d7a79bb-c60c-4172-a963-2cad6be21434"},"b_577536":{"box":[0.4935941640625,0.52106175,0.5083970546875,0.544746375],"agent_ids":[1],"loc_ids":[14],"action_ids":[8],"duplex_ids":[13],"triplet_ids":[],"tube_uid":"ba522c42-8ccf-49f3-95ac-9c9d224a6896"}},"av_action_ids":[5]},"147":{"annotated":1,"rgb_image_id":"147","width":1920,"height":1280,"annos":{"b_577537":{"box":[0.509548390625,0.53068362890625,0.637840109375,0.6871008398437499],"agent_ids":[1],"loc_ids":[1],"action_ids":[3,7],"duplex_ids":[9,12],"triplet_ids":[109,145],"tube_uid":"822e12a2-9c5d-4081-b193-9115904f0958"},"b_577538":{"box":[0.889160296875,0.48824867578125,0.9556088281249999,0.52722962109375],"agent_ids":[1],"loc_ids":[15],"action_ids":[8],"duplex_ids":[13],"triplet_ids":[],"tube_uid":"4055cc5f-311f-4931-b100-3f7e98595245"},"b_577539":{"box":[0.7807702421875,0.52180189453125,0.8389949453125,0.57163829296875],"agent_ids":[3],"loc_ids":[14],"action_ids":[8],"duplex_ids":[43],"triplet_ids":[],"tube_uid":"49c134b8-9880-4267-ac96-987e3b5d15f3"},"b_577540":{"box":[0.4695805859375,0.52229532421875,0.47846232031249997,0.54153908203125],"agent_ids":[0],"loc_ids":[8],"action_ids":[3],"duplex_ids":[0],"triplet_ids":[6],"tube_uid":"e2b17074-c372-4576-8437-5dc24df92c52"},"b_577541":{"box":[0.9807737421875,0.486521671875,1.0,0.5181011718749999],"agent_ids":[1],"loc_ids":[15],"action_ids":[8],"duplex_ids":[13],"triplet_ids":[],"tube_uid":"821b990e-5d97-4f05-b03a-0cf7de23ce41"},"b_577542":{"box":[0.673367046875,0.49935084375,0.682577734375,0.524022328125],"agent_ids":[1],"loc_ids":[15],"action_ids":[8],"duplex_ids":[13],"triplet_ids":[],"tube_uid":"664fa80e-3895-4288-a471-14bc7ae19462"},"b_577543":{"box":[0.82698815625,0.51094644140625,0.89804203125,0.59828349609375],"agent_ids":[3],"loc_ids":[15],"action_ids":[8],"duplex_ids":[43],"triplet_ids":[],"tube_uid":"3c626a15-4a1b-4c00-8575-06185d1afa22"},"b_577544":{"box":[0.7755069921875,0.49713041015625,0.7843887265625,0.52624276171875],"agent_ids":[0],"loc_ids":[10],"action_ids":[17],"duplex_ids":[4],"triplet_ids":[56],"tube_uid":"594f1830-ef06-4a09-b1f7-3ad8d2220dcd"},"b_577545":{"box":[0.6498468984375,0.5074924335937501,0.6784658203124999,0.54647337890625],"agent_ids":[1],"loc_ids":[10],"action_ids":[10,14],"duplex_ids":[15,19],"triplet_ids":[188,236],"tube_uid":"aeb91fe4-0365-4445-b6c3-bfbb87462296"},"b_577546":{"box":[0.6751762890625,0.4939231171875,0.6880054609375,0.5047785703125001],"agent_ids":[1],"loc_ids":[13],"action_ids":[8],"duplex_ids":[13],"triplet_ids":[167],"tube_uid":"4bee193c-beca-497b-8dde-1ab78ac81929"},"b_577547":{"box":[0.1460551875,0.53561792578125,0.31118965625,0.69598257421875],"agent_ids":[1],"loc_ids":[4,10],"action_ids":[4],"duplex_ids":[10],"triplet_ids":[123,128],"tube_uid":"18171e83-bb91-4370-800f-e82f518ccd4e"},"b_577548":{"box":[0.4041189140625,0.5235288984375,0.4189218046875,0.5442529453125],"agent_ids":[1],"loc_ids":[10],"action_ids":[13],"duplex_ids":[18],"triplet_ids":[224],"tube_uid":"6001f7b2-4b2f-4f7a-9846-3d3fb2e921e1"},"b_577549":{"box":[0.7580724765625,0.496390265625,0.7689279296875,0.52698290625],"agent_ids":[0],"loc_ids":[7],"action_ids":[5],"duplex_ids":[2],"triplet_ids":[29],"tube_uid":"d0dec8f5-474d-450a-abd0-e3e6c50a9f67"},"b_577550":{"box":[0.5817536015625,0.5084792929687499,0.5899774296874999,0.52377561328125],"agent_ids":[1],"loc_ids":[4],"action_ids":[4],"duplex_ids":[10],"triplet_ids":[123],"tube_uid":"59af7e5b-7aa0-4b46-8bf4-84a6f43228ea"},"b_577551":{"box":[0.689156796875,0.5008311328125,0.716788859375,0.5284631953125001],"agent_ids":[1],"loc_ids":[15],"action_ids":[8],"duplex_ids":[13],"triplet_ids":[],"tube_uid":"935ff43f-d6d7-4cb2-816b-78a43b60f41f"},"b_577552":{"box":[0.565470421875,0.504285140625,0.5838917968749999,0.527969765625],"agent_ids":[1],"loc_ids":[4],"action_ids":[4],"duplex_ids":[10],"triplet_ids":[123],"tube_uid":"17cd603e-8526-4f1d-b297-9e41d0fa9c43"},"b_577553":{"box":[0.5432660859375,0.5018179921875,0.5672796640625001,0.5333974921875],"agent_ids":[1],"loc_ids":[4],"action_ids":[4],"duplex_ids":[10],"triplet_ids":[123],"tube_uid":"54064824-1734-4c0d-9f28-740b2b3c8922"},"b_577554":{"box":[0.49260730468749997,0.512180015625,0.5370159765625,0.539812078125],"agent_ids":[1],"loc_ids":[4,10],"action_ids":[8],"duplex_ids":[13],"triplet_ids":[159,164],"tube_uid":"4476ffdf-a76f-46f7-8869-50d436c38ae4"},"b_577555":{"box":[0.6064250859375,0.50502528515625,0.6646497890624999,0.58545432421875],"agent_ids":[5],"loc_ids":[1],"action_ids":[3,7],"duplex_ids":[71,74],"triplet_ids":[853,889],"tube_uid":"5d1cfc0c-eee1-4864-9ba9-91ce9dd4170d"},"b_577556":{"box":[0.7343878406250001,0.49194944765625,0.743269575,0.52846324453125],"agent_ids":[0],"loc_ids":[7],"action_ids":[5],"duplex_ids":[2],"triplet_ids":[29],"tube_uid":"87e43ccd-83f5-470e-ad78-76ad076308a7"},"b_577557":{"box":[0.39540165625,0.527969765625,0.41119140625000006,0.551654390625],"agent_ids":[1],"loc_ids":[14],"action_ids":[8],"duplex_ids":[13],"triplet_ids":[],"tube_uid":"879f126e-db58-486b-9188-97cca83c12c1"},"b_577558":{"box":[0.49326521093750003,0.502311421875,0.5001732265625,0.5329040625],"agent_ids":[0],"loc_ids":[8],"action_ids":[4],"duplex_ids":[1],"triplet_ids":[18],"tube_uid":"23b71951-0cf6-48b8-b17e-339f0aa0272c"},"b_577559":{"box":[0.587839234375,0.48356109375,0.604286890625,0.518101171875],"agent_ids":[5],"loc_ids":[4],"action_ids":[8,11],"duplex_ids":[75,78],"triplet_ids":[903,939],"tube_uid":"e1033acd-d1b4-4d47-bd66-0c3781a9a0d7"},"b_577560":{"box":[0.6462284140625,0.49762383984375,0.6636629296875,0.50995958203125],"agent_ids":[1],"loc_ids":[15],"action_ids":[8],"duplex_ids":[13],"triplet_ids":[],"tube_uid":"10bf55d9-a063-4a14-8585-cbe49218077b"},"b_577561":{"box":[0.6771500078125,0.49935084375,0.6991898671875,0.52698290625],"agent_ids":[1],"loc_ids":[0],"action_ids":[3],"duplex_ids":[9],"triplet_ids":[108],"tube_uid":"67638dd1-c583-4804-8bb0-88ab165eadea"},"b_577562":{"box":[0.8072509687499999,0.53463106640625,0.8460674375,0.59137548046875],"agent_ids":[3],"loc_ids":[15],"action_ids":[8],"duplex_ids":[43],"triplet_ids":[],"tube_uid":"6b2ff43d-9acc-4dd5-8559-8e98ee85a735"},"b_577563":{"box":[0.8565939375,0.4919493984375,0.8908050625,0.5097128671875001],"agent_ids":[1],"loc_ids":[15],"action_ids":[8],"duplex_ids":[13],"triplet_ids":[],"tube_uid":"1c5ef22e-3c3d-475e-a734-e8d923108857"},"b_577564":{"box":[0.7491907421874999,0.49120925390625,0.7600461953125,0.52624276171875],"agent_ids":[0],"loc_ids":[9],"action_ids":[8],"duplex_ids":[3],"triplet_ids":[43],"tube_uid":"489a1951-1542-4145-ba26-0050936226e8"},"b_577565":{"box":[0.2935906640625,0.53413763671875,0.30247239843749996,0.55338139453125],"agent_ids":[0],"loc_ids":[8],"action_ids":[4],"duplex_ids":[1],"triplet_ids":[18],"tube_uid":"348ce33d-7ba3-4702-a481-9a4fecc792a2"},"b_577566":{"box":[0.855278125,0.52722962109375,0.928963625,0.61555353515625],"agent_ids":[3],"loc_ids":[15],"action_ids":[8],"duplex_ids":[43],"triplet_ids":[],"tube_uid":"c1aad93b-45a3-40fa-a0b4-0524eec3499d"},"b_577567":{"box":[0.7130059697916666,0.48713902265625003,0.7218877041666667,0.51847175390625],"agent_ids":[0],"loc_ids":[9],"action_ids":[4],"duplex_ids":[1],"triplet_ids":[19],"tube_uid":"7a3235e2-1bb9-4952-8b41-316270cc31c0"},"b_577568":{"box":[0.6383335390625,0.50009098828125,0.6531364296875,0.51242673046875],"agent_ids":[1],"loc_ids":[1,10],"action_ids":[3],"duplex_ids":[9],"triplet_ids":[109,116],"tube_uid":"d8fdc61f-bfd6-4b28-8084-e3d020274c9c"},"b_577569":{"box":[0.84409371875,0.53019019921875,0.93620059375,0.61851411328125],"agent_ids":[3],"loc_ids":[15],"action_ids":[8],"duplex_ids":[43],"triplet_ids":[],"tube_uid":"0d7a79bb-c60c-4172-a963-2cad6be21434"}},"av_action_ids":[5]},"148":{"annotated":1,"rgb_image_id":"148","width":1920,"height":1280,"annos":{"b_577570":{"box":[0.5166208828125,0.529943484375,0.6419520234375,0.68488040625],"agent_ids":[1],"loc_ids":[1],"action_ids":[3,7],"duplex_ids":[9,12],"triplet_ids":[109,145],"tube_uid":"822e12a2-9c5d-4081-b193-9115904f0958"},"b_577571":{"box":[0.7972178984375,0.49046910937500005,0.8060996328125001,0.5210617500000001],"agent_ids":[0],"loc_ids":[7],"action_ids":[8],"duplex_ids":[3],"triplet_ids":[41],"tube_uid":"181b545e-8cac-4adc-88e8-a448d9fea345"},"b_577572":{"box":[0.888502390625,0.48232751953125,0.964161609375,0.5252559023437501],"agent_ids":[1],"loc_ids":[15],"action_ids":[8],"duplex_ids":[13],"triplet_ids":[],"tube_uid":"4055cc5f-311f-4931-b100-3f7e98595245"},"b_577573":{"box":[0.7824150078125,0.5153873085937499,0.8412976171875,0.56917114453125],"agent_ids":[3],"loc_ids":[14],"action_ids":[8],"duplex_ids":[43],"triplet_ids":[],"tube_uid":"49c134b8-9880-4267-ac96-987e3b5d15f3"},"b_577574":{"box":[0.4695805859375,0.5106997265625,0.47846232031249997,0.5383317890625],"agent_ids":[0],"loc_ids":[8],"action_ids":[3],"duplex_ids":[0],"triplet_ids":[6],"tube_uid":"e2b17074-c372-4576-8437-5dc24df92c52"},"b_577575":{"box":[0.9847211796875001,0.48331437890625006,1.0,0.5124267304687501],"agent_ids":[1],"loc_ids":[15],"action_ids":[8],"duplex_ids":[13],"triplet_ids":[],"tube_uid":"821b990e-5d97-4f05-b03a-0cf7de23ce41"},"b_577576":{"box":[0.6728736171875,0.49515669140625,0.6830711640625,0.51736102734375],"agent_ids":[1],"loc_ids":[15],"action_ids":[8],"duplex_ids":[13],"triplet_ids":[],"tube_uid":"664fa80e-3895-4288-a471-14bc7ae19462"},"b_577577":{"box":[0.8330737890625,0.50946615234375,0.9051145234375,0.59779006640625],"agent_ids":[3],"loc_ids":[15],"action_ids":[8],"duplex_ids":[43],"triplet_ids":[],"tube_uid":"3c626a15-4a1b-4c00-8575-06185d1afa22"},"b_577578":{"box":[0.7774807109374999,0.49046910937500005,0.7863624453125,0.5210617500000001],"agent_ids":[0],"loc_ids":[10],"action_ids":[17],"duplex_ids":[4],"triplet_ids":[56],"tube_uid":"594f1830-ef06-4a09-b1f7-3ad8d2220dcd"},"b_577579":{"box":[0.6518206171875,0.50305156640625,0.6804395390624999,0.54301937109375],"agent_ids":[1],"loc_ids":[10],"action_ids":[10,14],"duplex_ids":[15,19],"triplet_ids":[188,236],"tube_uid":"aeb91fe4-0365-4445-b6c3-bfbb87462296"},"b_577580":{"box":[0.6751762890625,0.4899756796875,0.6880054609375,0.5008311328125],"agent_ids":[1],"loc_ids":[13],"action_ids":[8],"duplex_ids":[13],"triplet_ids":[167],"tube_uid":"4bee193c-beca-497b-8dde-1ab78ac81929"},"b_577581":{"box":[0.08947525,0.53882521875,0.2776364375,0.717446765625],"agent_ids":[1],"loc_ids":[4,10],"action_ids":[4],"duplex_ids":[10],"triplet_ids":[123,128],"tube_uid":"18171e83-bb91-4370-800f-e82f518ccd4e"},"b_577582":{"box":[0.39934909375,0.5250091875,0.4105335,0.545733234375],"agent_ids":[1],"loc_ids":[10],"action_ids":[13],"duplex_ids":[18],"triplet_ids":[224],"tube_uid":"6001f7b2-4b2f-4f7a-9846-3d3fb2e921e1"},"b_577583":{"box":[0.7600461953125,0.49046910937500005,0.7689279296875,0.5210617500000001],"agent_ids":[0],"loc_ids":[7],"action_ids":[5],"duplex_ids":[2],"triplet_ids":[29],"tube_uid":"d0dec8f5-474d-450a-abd0-e3e6c50a9f67"},"b_577584":{"box":[0.58224703125,0.50551871484375,0.589484,0.5208150351562499],"agent_ids":[1],"loc_ids":[4],"action_ids":[4],"duplex_ids":[10],"triplet_ids":[123],"tube_uid":"59af7e5b-7aa0-4b46-8bf4-84a6f43228ea"},"b_577585":{"box":[0.689156796875,0.4978705546875,0.716788859375,0.5255026171875],"agent_ids":[1],"loc_ids":[15],"action_ids":[8],"duplex_ids":[13],"triplet_ids":[],"tube_uid":"935ff43f-d6d7-4cb2-816b-78a43b60f41f"},"b_577586":{"box":[0.565470421875,0.50058441796875,0.581918078125,0.52278875390625],"agent_ids":[1],"loc_ids":[4],"action_ids":[4],"duplex_ids":[10],"triplet_ids":[123],"tube_uid":"17cd603e-8526-4f1d-b297-9e41d0fa9c43"},"b_577587":{"box":[0.5406344609375,0.49885741406250006,0.5666217578125,0.5304369140625],"agent_ids":[1],"loc_ids":[4],"action_ids":[4],"duplex_ids":[10],"triplet_ids":[123],"tube_uid":"54064824-1734-4c0d-9f28-740b2b3c8922"},"b_577588":{"box":[0.488495390625,0.5092194375,0.529943484375,0.5368515],"agent_ids":[1],"loc_ids":[4,10],"action_ids":[8],"duplex_ids":[13],"triplet_ids":[159,164],"tube_uid":"4476ffdf-a76f-46f7-8869-50d436c38ae4"},"b_577589":{"box":[0.6083988046875,0.50354499609375,0.6666235078124999,0.58101345703125],"agent_ids":[5],"loc_ids":[1],"action_ids":[3,7],"duplex_ids":[71,74],"triplet_ids":[853,889],"tube_uid":"5d1cfc0c-eee1-4864-9ba9-91ce9dd4170d"},"b_577590":{"box":[0.7350454333333333,0.48899028046875,0.7439271677083333,0.52550407734375],"agent_ids":[0],"loc_ids":[7],"action_ids":[5],"duplex_ids":[2],"triplet_ids":[29],"tube_uid":"87e43ccd-83f5-470e-ad78-76ad076308a7"},"b_577591":{"box":[0.3919476484375,0.52722962109375,0.4067505390625,0.5494339570312501],"agent_ids":[1],"loc_ids":[14],"action_ids":[8],"duplex_ids":[13],"triplet_ids":[],"tube_uid":"879f126e-db58-486b-9188-97cca83c12c1"},"b_577592":{"box":[0.49277178125,0.5013245625,0.50066665625,0.5250091875],"agent_ids":[0],"loc_ids":[8],"action_ids":[4],"duplex_ids":[1],"triplet_ids":[18],"tube_uid":"23b71951-0cf6-48b8-b17e-339f0aa0272c"},"b_577593":{"box":[0.585865515625,0.47838008203125,0.602313171875,0.51736102734375],"agent_ids":[5],"loc_ids":[4],"action_ids":[8,11],"duplex_ids":[75,78],"triplet_ids":[903,939],"tube_uid":"e1033acd-d1b4-4d47-bd66-0c3781a9a0d7"},"b_577594":{"box":[0.6462284140625,0.49318297265625005,0.6636629296875,0.5055187148437501],"agent_ids":[1],"loc_ids":[15],"action_ids":[8],"duplex_ids":[13],"triplet_ids":[],"tube_uid":"10bf55d9-a063-4a14-8585-cbe49218077b"},"b_577595":{"box":[0.6781368671875001,0.49762383984375,0.7001767265625001,0.5237756132812501],"agent_ids":[1],"loc_ids":[0],"action_ids":[3],"duplex_ids":[9],"triplet_ids":[108],"tube_uid":"67638dd1-c583-4804-8bb0-88ab165eadea"},"b_577596":{"box":[0.8113628828125,0.5284631953125001,0.8511662109375,0.5866878984375],"agent_ids":[3],"loc_ids":[15],"action_ids":[8],"duplex_ids":[43],"triplet_ids":[],"tube_uid":"6b2ff43d-9acc-4dd5-8559-8e98ee85a735"},"b_577597":{"box":[0.8597189921874999,0.486521671875,0.8929432578125,0.5042851406250001],"agent_ids":[1],"loc_ids":[15],"action_ids":[8],"duplex_ids":[13],"triplet_ids":[],"tube_uid":"1c5ef22e-3c3d-475e-a734-e8d923108857"},"b_577598":{"box":[0.7485332546875,0.48652465468750006,0.7600461953125,0.523037509375],"agent_ids":[0],"loc_ids":[9],"action_ids":[8],"duplex_ids":[3],"triplet_ids":[43],"tube_uid":"489a1951-1542-4145-ba26-0050936226e8"},"b_577599":{"box":[0.284544453125,0.52772305078125,0.300334203125,0.58052002734375],"agent_ids":[0],"loc_ids":[8],"action_ids":[4],"duplex_ids":[1],"triplet_ids":[18],"tube_uid":"348ce33d-7ba3-4702-a481-9a4fecc792a2"},"b_577600":{"box":[0.863501953125,0.5250091875,0.937187453125,0.614813390625],"agent_ids":[3],"loc_ids":[15],"action_ids":[8],"duplex_ids":[43],"triplet_ids":[],"tube_uid":"c1aad93b-45a3-40fa-a0b4-0524eec3499d"},"b_577601":{"box":[0.7125127437500001,0.48325486562500003,0.721394478125,0.51495751640625],"agent_ids":[0],"loc_ids":[9],"action_ids":[4],"duplex_ids":[1],"triplet_ids":[19],"tube_uid":"7a3235e2-1bb9-4952-8b41-316270cc31c0"},"b_577602":{"box":[0.6373466796875,0.49614355078125005,0.6521495703125001,0.50847929296875],"agent_ids":[1],"loc_ids":[1,10],"action_ids":[3],"duplex_ids":[9],"triplet_ids":[109,116],"tube_uid":"d8fdc61f-bfd6-4b28-8084-e3d020274c9c"},"b_577603":{"box":[0.8526465000000001,0.52870991015625,0.944753375,0.6170338242187501],"agent_ids":[3],"loc_ids":[15],"action_ids":[8],"duplex_ids":[43],"triplet_ids":[],"tube_uid":"0d7a79bb-c60c-4172-a963-2cad6be21434"}},"av_action_ids":[5]},"149":{"annotated":1,"rgb_image_id":"149","width":1920,"height":1280,"annos":{"b_577604":{"box":[0.5241868046875,0.5245157578125,0.6495179453125,0.6794526796875],"agent_ids":[1],"loc_ids":[1],"action_ids":[3,7],"duplex_ids":[9,12],"triplet_ids":[109,145],"tube_uid":"822e12a2-9c5d-4081-b193-9115904f0958"},"b_577605":{"box":[0.7962310390624999,0.48602824218749996,0.8051127734375,0.5166208828125],"agent_ids":[0],"loc_ids":[7],"action_ids":[8],"duplex_ids":[3],"triplet_ids":[41],"tube_uid":"181b545e-8cac-4adc-88e8-a448d9fea345"},"b_577606":{"box":[0.8942590703125001,0.481587375,0.9689314296875,0.52303546875],"agent_ids":[1],"loc_ids":[15],"action_ids":[8],"duplex_ids":[13],"triplet_ids":[],"tube_uid":"4055cc5f-311f-4931-b100-3f7e98595245"},"b_577607":{"box":[0.786526921875,0.5129201601562501,0.8463963906249999,0.56670399609375],"agent_ids":[3],"loc_ids":[14],"action_ids":[8],"duplex_ids":[43],"triplet_ids":[],"tube_uid":"49c134b8-9880-4267-ac96-987e3b5d15f3"},"b_577608":{"box":[0.46760686718750005,0.51489387890625,0.4764886015625,0.53413763671875],"agent_ids":[0],"loc_ids":[8],"action_ids":[3],"duplex_ids":[0],"triplet_ids":[6],"tube_uid":"e2b17074-c372-4576-8437-5dc24df92c52"},"b_577609":{"box":[0.9840632734375,0.47961365625,1.0,0.51119315625],"agent_ids":[1],"loc_ids":[15],"action_ids":[8],"duplex_ids":[13],"triplet_ids":[],"tube_uid":"821b990e-5d97-4f05-b03a-0cf7de23ce41"},"b_577610":{"box":[0.673367046875,0.4909625390625,0.684551453125,0.5047785703125001],"agent_ids":[1],"loc_ids":[15],"action_ids":[8],"duplex_ids":[13],"triplet_ids":[],"tube_uid":"664fa80e-3895-4288-a471-14bc7ae19462"},"b_577611":{"box":[0.8373501796874999,0.50946615234375,0.9120225390625,0.59779006640625],"agent_ids":[3],"loc_ids":[15],"action_ids":[8],"duplex_ids":[43],"triplet_ids":[],"tube_uid":"3c626a15-4a1b-4c00-8575-06185d1afa22"},"b_577612":{"box":[0.7784675703125,0.4889888203125,0.7873493046875001,0.5195814609375],"agent_ids":[0],"loc_ids":[10],"action_ids":[17],"duplex_ids":[4],"triplet_ids":[56],"tube_uid":"594f1830-ef06-4a09-b1f7-3ad8d2220dcd"},"b_577613":{"box":[0.6539588125000001,0.50009098828125,0.681590875,0.5400587929687499],"agent_ids":[1],"loc_ids":[10],"action_ids":[10,14],"duplex_ids":[15,19],"triplet_ids":[188,236],"tube_uid":"aeb91fe4-0365-4445-b6c3-bfbb87462296"},"b_577614":{"box":[0.675340765625,0.48750853125000004,0.686525171875,0.49441654687500003],"agent_ids":[1],"loc_ids":[13],"action_ids":[8],"duplex_ids":[13],"triplet_ids":[167],"tube_uid":"4bee193c-beca-497b-8dde-1ab78ac81929"},"b_577615":{"box":[0.0235201484375,0.5363580703124999,0.2422739765625,0.7396511015625],"agent_ids":[1],"loc_ids":[4,10],"action_ids":[4],"duplex_ids":[10],"triplet_ids":[123,128],"tube_uid":"18171e83-bb91-4370-800f-e82f518ccd4e"},"b_577616":{"box":[0.7610330546875,0.48676838671875,0.7699147890625001,0.52180189453125],"agent_ids":[0],"loc_ids":[7],"action_ids":[5],"duplex_ids":[2],"triplet_ids":[29],"tube_uid":"d0dec8f5-474d-450a-abd0-e3e6c50a9f67"},"b_577617":{"box":[0.579286453125,0.50329828125,0.5865234218750001,0.520074890625],"agent_ids":[1],"loc_ids":[4],"action_ids":[4],"duplex_ids":[10],"triplet_ids":[123],"tube_uid":"59af7e5b-7aa0-4b46-8bf4-84a6f43228ea"},"b_577618":{"box":[0.6896502265625001,0.4939231171875,0.7162954296875,0.5215551796875],"agent_ids":[1],"loc_ids":[15],"action_ids":[8],"duplex_ids":[13],"triplet_ids":[],"tube_uid":"935ff43f-d6d7-4cb2-816b-78a43b60f41f"},"b_577619":{"box":[0.56316775,0.4998442734375,0.5789574999999999,0.5235288984375],"agent_ids":[1],"loc_ids":[4],"action_ids":[4],"duplex_ids":[10],"triplet_ids":[123],"tube_uid":"17cd603e-8526-4f1d-b297-9e41d0fa9c43"},"b_577620":{"box":[0.5396476015625,0.49589683593749995,0.5636611796875001,0.5274763359374999],"agent_ids":[1],"loc_ids":[4],"action_ids":[4],"duplex_ids":[10],"triplet_ids":[123],"tube_uid":"54064824-1734-4c0d-9f28-740b2b3c8922"},"b_577621":{"box":[0.4840545234375,0.506258859375,0.5291211015625,0.5338909218750001],"agent_ids":[1],"loc_ids":[4,10],"action_ids":[8],"duplex_ids":[13],"triplet_ids":[159,164],"tube_uid":"4476ffdf-a76f-46f7-8869-50d436c38ae4"},"b_577622":{"box":[0.610537,0.49762383984375,0.66777484375,0.57903973828125],"agent_ids":[5],"loc_ids":[1],"action_ids":[3,7],"duplex_ids":[71,74],"triplet_ids":[853,889],"tube_uid":"5d1cfc0c-eee1-4864-9ba9-91ce9dd4170d"},"b_577623":{"box":[0.7357036640625,0.48602824218749996,0.7445853984375,0.5225420390625],"agent_ids":[0],"loc_ids":[7],"action_ids":[5],"duplex_ids":[2],"triplet_ids":[29],"tube_uid":"87e43ccd-83f5-470e-ad78-76ad076308a7"},"b_577624":{"box":[0.3912897421875,0.522048609375,0.4041189140625,0.545733234375],"agent_ids":[1],"loc_ids":[14],"action_ids":[8],"duplex_ids":[13],"triplet_ids":[],"tube_uid":"879f126e-db58-486b-9188-97cca83c12c1"},"b_577625":{"box":[0.49030463281250003,0.49762383984375,0.4972126484375,0.51686759765625],"agent_ids":[0],"loc_ids":[8],"action_ids":[4],"duplex_ids":[1],"triplet_ids":[18],"tube_uid":"23b71951-0cf6-48b8-b17e-339f0aa0272c"},"b_577626":{"box":[0.5833983671875,0.47591293359375,0.6008328828124999,0.51193330078125],"agent_ids":[5],"loc_ids":[4],"action_ids":[8,11],"duplex_ids":[75,78],"triplet_ids":[903,939],"tube_uid":"e1033acd-d1b4-4d47-bd66-0c3781a9a0d7"},"b_577627":{"box":[0.645734984375,0.49071582421875004,0.662182640625,0.50305156640625],"agent_ids":[1],"loc_ids":[15],"action_ids":[8],"duplex_ids":[13],"triplet_ids":[],"tube_uid":"10bf55d9-a063-4a14-8585-cbe49218077b"},"b_577628":{"box":[0.6774789609374999,0.49170268359374997,0.6968871953125,0.51785445703125],"agent_ids":[1],"loc_ids":[0],"action_ids":[3],"duplex_ids":[9],"triplet_ids":[108],"tube_uid":"67638dd1-c583-4804-8bb0-88ab165eadea"},"b_577629":{"box":[0.8146524140625,0.52624276171875,0.8551136484375,0.58594775390625],"agent_ids":[3],"loc_ids":[15],"action_ids":[8],"duplex_ids":[43],"triplet_ids":[],"tube_uid":"6b2ff43d-9acc-4dd5-8559-8e98ee85a735"},"b_577630":{"box":[0.866133578125,0.48627495703125,0.895739359375,0.5015712773437501],"agent_ids":[1],"loc_ids":[15],"action_ids":[8],"duplex_ids":[13],"triplet_ids":[],"tube_uid":"1c5ef22e-3c3d-475e-a734-e8d923108857"},"b_577631":{"box":[0.7478751291666667,0.4818355109375,0.7600461953125,0.5198291484374999],"agent_ids":[0],"loc_ids":[9],"action_ids":[8],"duplex_ids":[3],"triplet_ids":[43],"tube_uid":"489a1951-1542-4145-ba26-0050936226e8"},"b_577632":{"box":[0.2767316994791667,0.52254196171875,0.29433071875000005,0.579779871875],"agent_ids":[0],"loc_ids":[8],"action_ids":[4],"duplex_ids":[1],"triplet_ids":[18],"tube_uid":"348ce33d-7ba3-4702-a481-9a4fecc792a2"},"b_577633":{"box":[0.8697520625,0.5195814609375,0.947385,0.6123462421875],"agent_ids":[3],"loc_ids":[15],"action_ids":[8],"duplex_ids":[43],"triplet_ids":[],"tube_uid":"c1aad93b-45a3-40fa-a0b4-0524eec3499d"},"b_577634":{"box":[0.614086859375,0.50446223515625,0.6246608796875,0.5222952140625001],"agent_ids":[1],"loc_ids":[1,10],"action_ids":[7,8],"duplex_ids":[12,13],"triplet_ids":[145,152,157,164],"tube_uid":"328e277f-e631-45eb-a210-3c398e2f19ec"},"b_577635":{"box":[0.7120190390625001,0.47936694140625,0.7209007734375,0.51143987109375],"agent_ids":[0],"loc_ids":[9],"action_ids":[4],"duplex_ids":[1],"triplet_ids":[19],"tube_uid":"7a3235e2-1bb9-4952-8b41-316270cc31c0"},"b_577636":{"box":[0.6363598203124999,0.49145596874999997,0.6511627109375,0.502311421875],"agent_ids":[1],"loc_ids":[1,10],"action_ids":[3],"duplex_ids":[9],"triplet_ids":[109,116],"tube_uid":"d8fdc61f-bfd6-4b28-8084-e3d020274c9c"},"b_577637":{"box":[0.8584031796875,0.5264894765625,0.9534706328125001,0.6162936796875],"agent_ids":[3],"loc_ids":[15],"action_ids":[8],"duplex_ids":[43],"triplet_ids":[],"tube_uid":"0d7a79bb-c60c-4172-a963-2cad6be21434"}},"av_action_ids":[5]},"150":{"annotated":1,"rgb_image_id":"150","width":1920,"height":1280,"annos":{"b_577638":{"box":[0.52961453125,0.51908803125,0.6513271875,0.674024953125],"agent_ids":[1],"loc_ids":[1],"action_ids":[3,7],"duplex_ids":[9,12],"triplet_ids":[109,145],"tube_uid":"822e12a2-9c5d-4081-b193-9115904f0958"},"b_577639":{"box":[0.7952441796875,0.48010708593749996,0.8041259140625,0.5106997265625],"agent_ids":[0],"loc_ids":[7],"action_ids":[8],"duplex_ids":[3],"triplet_ids":[41],"tube_uid":"181b545e-8cac-4adc-88e8-a448d9fea345"},"b_577640":{"box":[0.8886668671875,0.4771465078125,0.9653129453125,0.5185946015624999],"agent_ids":[1],"loc_ids":[15],"action_ids":[8],"duplex_ids":[13],"triplet_ids":[],"tube_uid":"4055cc5f-311f-4931-b100-3f7e98595245"},"b_577641":{"box":[0.7860334921875,0.5092194375,0.8449161015625,0.5644835625],"agent_ids":[3],"loc_ids":[14],"action_ids":[8],"duplex_ids":[43],"triplet_ids":[],"tube_uid":"49c134b8-9880-4267-ac96-987e3b5d15f3"},"b_577642":{"box":[0.46662000781249996,0.51637416796875,0.47550174218749997,0.5326573476562501],"agent_ids":[0],"loc_ids":[8],"action_ids":[3],"duplex_ids":[0],"triplet_ids":[6],"tube_uid":"e2b17074-c372-4576-8437-5dc24df92c52"},"b_577643":{"box":[0.9875172812499999,0.47936694140625,1.0,0.50847929296875],"agent_ids":[1],"loc_ids":[15],"action_ids":[8],"duplex_ids":[13],"triplet_ids":[],"tube_uid":"821b990e-5d97-4f05-b03a-0cf7de23ce41"},"b_577644":{"box":[0.6699130390625,0.48849539062499997,0.6827422109375,0.49935084375],"agent_ids":[1],"loc_ids":[15],"action_ids":[8],"duplex_ids":[13],"triplet_ids":[],"tube_uid":"664fa80e-3895-4288-a471-14bc7ae19462"},"b_577645":{"box":[0.840475234375,0.50502528515625,0.916134453125,0.5933491992187501],"agent_ids":[3],"loc_ids":[15],"action_ids":[8],"duplex_ids":[43],"triplet_ids":[],"tube_uid":"3c626a15-4a1b-4c00-8575-06185d1afa22"},"b_577646":{"box":[0.7764938515625001,0.48602824218749996,0.7873493046875001,0.5166208828125],"agent_ids":[0],"loc_ids":[10],"action_ids":[17],"duplex_ids":[4],"triplet_ids":[56],"tube_uid":"594f1830-ef06-4a09-b1f7-3ad8d2220dcd"},"b_577647":{"box":[0.6534653828125,0.49811726953125,0.6820843046874999,0.53709821484375],"agent_ids":[1],"loc_ids":[10],"action_ids":[10,14],"duplex_ids":[15,19],"triplet_ids":[188,236],"tube_uid":"aeb91fe4-0365-4445-b6c3-bfbb87462296"},"b_577648":{"box":[0.673367046875,0.48430123828125,0.682577734375,0.48972896484375],"agent_ids":[1],"loc_ids":[13],"action_ids":[8],"duplex_ids":[13],"triplet_ids":[167],"tube_uid":"4bee193c-beca-497b-8dde-1ab78ac81929"},"b_577649":{"box":[0.0,0.541785796875,0.1922731015625,0.7756714687499999],"agent_ids":[1],"loc_ids":[4,10],"action_ids":[4],"duplex_ids":[10],"triplet_ids":[123,128],"tube_uid":"18171e83-bb91-4370-800f-e82f518ccd4e"},"b_577650":{"box":[0.7560987578125,0.48380780859375,0.7669542109375,0.51588073828125],"agent_ids":[0],"loc_ids":[7],"action_ids":[5],"duplex_ids":[2],"triplet_ids":[29],"tube_uid":"d0dec8f5-474d-450a-abd0-e3e6c50a9f67"},"b_577651":{"box":[0.5746811093749999,0.4978705546875,0.581918078125,0.5146471640625],"agent_ids":[1],"loc_ids":[4],"action_ids":[4],"duplex_ids":[10],"triplet_ids":[123],"tube_uid":"59af7e5b-7aa0-4b46-8bf4-84a6f43228ea"},"b_577652":{"box":[0.6876765078125,0.4909625390625,0.7143217109375001,0.5185946015625],"agent_ids":[1],"loc_ids":[15],"action_ids":[8],"duplex_ids":[13],"triplet_ids":[],"tube_uid":"935ff43f-d6d7-4cb2-816b-78a43b60f41f"},"b_577653":{"box":[0.5610295546875,0.49589683593749995,0.5758324453125,0.5195814609375],"agent_ids":[1],"loc_ids":[4],"action_ids":[4],"duplex_ids":[10],"triplet_ids":[123],"tube_uid":"17cd603e-8526-4f1d-b297-9e41d0fa9c43"},"b_577654":{"box":[0.536522546875,0.4919493984375,0.5615229843749999,0.5235288984375],"agent_ids":[1],"loc_ids":[4],"action_ids":[4],"duplex_ids":[10],"triplet_ids":[123],"tube_uid":"54064824-1734-4c0d-9f28-740b2b3c8922"},"b_577655":{"box":[0.4774754609375,0.5037917109375,0.5225420390625,0.5314237734375],"agent_ids":[1],"loc_ids":[4,10],"action_ids":[8],"duplex_ids":[13],"triplet_ids":[159,164],"tube_uid":"4476ffdf-a76f-46f7-8869-50d436c38ae4"},"b_577656":{"box":[0.610537,0.49515669140625,0.66777484375,0.57558573046875],"agent_ids":[5],"loc_ids":[1],"action_ids":[3,7],"duplex_ids":[71,74],"triplet_ids":[853,889],"tube_uid":"5d1cfc0c-eee1-4864-9ba9-91ce9dd4170d"},"b_577657":{"box":[0.7301104734375,0.48306714140624996,0.7396502302083333,0.51958093828125],"agent_ids":[0],"loc_ids":[7],"action_ids":[5],"duplex_ids":[2],"triplet_ids":[29],"tube_uid":"87e43ccd-83f5-470e-ad78-76ad076308a7"},"b_577658":{"box":[0.38619096875000003,0.5176077421875,0.40000700000000006,0.5452398046875],"agent_ids":[1],"loc_ids":[14],"action_ids":[8],"duplex_ids":[13],"triplet_ids":[],"tube_uid":"879f126e-db58-486b-9188-97cca83c12c1"},"b_577659":{"box":[0.48635719531250005,0.49466326171875,0.4952389296875,0.5139070195312501],"agent_ids":[0],"loc_ids":[8],"action_ids":[4],"duplex_ids":[1],"triplet_ids":[18],"tube_uid":"23b71951-0cf6-48b8-b17e-339f0aa0272c"},"b_577660":{"box":[0.62698465625,0.49342968750000005,0.6408006875,0.49737712500000003],"agent_ids":[1],"loc_ids":[1],"action_ids":[3],"duplex_ids":[9],"triplet_ids":[109],"tube_uid":"cd8d5f8a-df93-4a4c-a9d4-50b20ffa3945"},"b_577661":{"box":[0.5817536015625,0.47295235546875,0.5991881171875,0.50897272265625],"agent_ids":[5],"loc_ids":[4],"action_ids":[8,11],"duplex_ids":[75,78],"triplet_ids":[903,939],"tube_uid":"e1033acd-d1b4-4d47-bd66-0c3781a9a0d7"},"b_577662":{"box":[0.6434323125,0.48775524609375004,0.6592220624999999,0.5000909882812501],"agent_ids":[1],"loc_ids":[15],"action_ids":[8],"duplex_ids":[13],"triplet_ids":[],"tube_uid":"10bf55d9-a063-4a14-8585-cbe49218077b"},"b_577663":{"box":[0.6748473359375,0.48923553515625,0.6942555703125,0.51538730859375],"agent_ids":[1],"loc_ids":[0],"action_ids":[3],"duplex_ids":[9],"triplet_ids":[108],"tube_uid":"67638dd1-c583-4804-8bb0-88ab165eadea"},"b_577664":{"box":[0.8192577578125,0.52624276171875,0.8597189921875,0.58594775390625],"agent_ids":[3],"loc_ids":[15],"action_ids":[8],"duplex_ids":[43],"triplet_ids":[],"tube_uid":"6b2ff43d-9acc-4dd5-8559-8e98ee85a735"},"b_577665":{"box":[0.8630085234375,0.482574234375,0.8936011640625,0.49935084375],"agent_ids":[1],"loc_ids":[15],"action_ids":[8],"duplex_ids":[13],"triplet_ids":[],"tube_uid":"1c5ef22e-3c3d-475e-a734-e8d923108857"},"b_577666":{"box":[0.7472170234375,0.4771465078125,0.7600461953125,0.5166208828125],"agent_ids":[0],"loc_ids":[9],"action_ids":[8],"duplex_ids":[3],"triplet_ids":[43],"tube_uid":"489a1951-1542-4145-ba26-0050936226e8"},"b_577667":{"box":[0.2689191796875,0.51736102734375,0.2883274140625,0.57903973828125],"agent_ids":[0],"loc_ids":[8],"action_ids":[4],"duplex_ids":[1],"triplet_ids":[18],"tube_uid":"348ce33d-7ba3-4702-a481-9a4fecc792a2"},"b_577668":{"box":[0.8748508359374999,0.51933474609375,0.9514969140624999,0.62048783203125],"agent_ids":[3],"loc_ids":[15],"action_ids":[8],"duplex_ids":[43],"triplet_ids":[],"tube_uid":"c1aad93b-45a3-40fa-a0b4-0524eec3499d"},"b_577669":{"box":[0.7110321796875,0.47936694140625,0.7199139140625,0.50847929296875],"agent_ids":[0],"loc_ids":[9],"action_ids":[4],"duplex_ids":[1],"triplet_ids":[19],"tube_uid":"7a3235e2-1bb9-4952-8b41-316270cc31c0"},"b_577670":{"box":[0.6337281953125,0.48849539062499997,0.6485310859375001,0.49935084375],"agent_ids":[1],"loc_ids":[1,10],"action_ids":[3],"duplex_ids":[9],"triplet_ids":[109,116],"tube_uid":"d8fdc61f-bfd6-4b28-8084-e3d020274c9c"},"b_577671":{"box":[0.8641598593750001,0.52426904296875,0.960872078125,0.61851411328125],"agent_ids":[3],"loc_ids":[15],"action_ids":[8],"duplex_ids":[43],"triplet_ids":[],"tube_uid":"0d7a79bb-c60c-4172-a963-2cad6be21434"}},"av_action_ids":[5]},"151":{"annotated":1,"rgb_image_id":"151","width":1920,"height":1280,"annos":{"b_577672":{"box":[0.5324106328125,0.5176077421875,0.6505048046875,0.6725446640625],"agent_ids":[1],"loc_ids":[1],"action_ids":[3,7],"duplex_ids":[9,12],"triplet_ids":[109,145],"tube_uid":"822e12a2-9c5d-4081-b193-9115904f0958"},"b_577673":{"box":[0.7912975114583334,0.47862708515624997,0.8001792458333334,0.50921972578125],"agent_ids":[0],"loc_ids":[7],"action_ids":[8],"duplex_ids":[3],"triplet_ids":[41],"tube_uid":"181b545e-8cac-4adc-88e8-a448d9fea345"},"b_577674":{"box":[0.8889958203125,0.47393921484375,0.9636681796875001,0.5198281757812501],"agent_ids":[1],"loc_ids":[15],"action_ids":[8],"duplex_ids":[13],"triplet_ids":[],"tube_uid":"4055cc5f-311f-4931-b100-3f7e98595245"},"b_577675":{"box":[0.7870203515625,0.50699900390625,0.8459029609375001,0.5637434179687499],"agent_ids":[3],"loc_ids":[14],"action_ids":[8],"duplex_ids":[43],"triplet_ids":[],"tube_uid":"49c134b8-9880-4267-ac96-987e3b5d15f3"},"b_577676":{"box":[0.46102780468750004,0.50650557421875,0.4659621015625,0.5257493320312501],"agent_ids":[0],"loc_ids":[8],"action_ids":[3],"duplex_ids":[0],"triplet_ids":[6],"tube_uid":"e2b17074-c372-4576-8437-5dc24df92c52"},"b_577677":{"box":[0.9817606015625,0.4781333671875,1.0,0.5097128671875],"agent_ids":[1],"loc_ids":[15],"action_ids":[8],"duplex_ids":[13],"triplet_ids":[],"tube_uid":"821b990e-5d97-4f05-b03a-0cf7de23ce41"},"b_577678":{"box":[0.66645903125,0.4870151015625,0.67830134375,0.4978705546875],"agent_ids":[1],"loc_ids":[15],"action_ids":[8],"duplex_ids":[13],"triplet_ids":[],"tube_uid":"664fa80e-3895-4288-a471-14bc7ae19462"},"b_577679":{"box":[0.843106859375,0.5028048515625,0.9187660781249999,0.5955696328125],"agent_ids":[3],"loc_ids":[15],"action_ids":[8],"duplex_ids":[43],"triplet_ids":[],"tube_uid":"3c626a15-4a1b-4c00-8575-06185d1afa22"},"b_577680":{"box":[0.7715595546874999,0.48380780859375,0.7804412890625,0.51588073828125],"agent_ids":[0],"loc_ids":[10],"action_ids":[17],"duplex_ids":[4],"triplet_ids":[56],"tube_uid":"594f1830-ef06-4a09-b1f7-3ad8d2220dcd"},"b_577681":{"box":[0.64935346875,0.49466326171875,0.67895925,0.53463106640625],"agent_ids":[1],"loc_ids":[10],"action_ids":[10,14],"duplex_ids":[15,19],"triplet_ids":[188,236],"tube_uid":"aeb91fe4-0365-4445-b6c3-bfbb87462296"},"b_577682":{"box":[0.6682682734375,0.48134066015625,0.6784658203124999,0.48972896484375],"agent_ids":[1],"loc_ids":[13],"action_ids":[8],"duplex_ids":[13],"triplet_ids":[167],"tube_uid":"4bee193c-beca-497b-8dde-1ab78ac81929"},"b_577683":{"box":[0.0,0.5491872421874999,0.1320746796875,0.7899809296875],"agent_ids":[1],"loc_ids":[4,10],"action_ids":[4],"duplex_ids":[10],"triplet_ids":[123,128],"tube_uid":"18171e83-bb91-4370-800f-e82f518ccd4e"},"b_577684":{"box":[0.7531381796875,0.48084723046875,0.7620199140625,0.5129201601562501],"agent_ids":[0],"loc_ids":[7],"action_ids":[5],"duplex_ids":[2],"triplet_ids":[29],"tube_uid":"d0dec8f5-474d-450a-abd0-e3e6c50a9f67"},"b_577685":{"box":[0.5723784375,0.49713041015625,0.5769837812499999,0.51242673046875],"agent_ids":[1],"loc_ids":[4],"action_ids":[4],"duplex_ids":[10],"triplet_ids":[123],"tube_uid":"59af7e5b-7aa0-4b46-8bf4-84a6f43228ea"},"b_577686":{"box":[0.6819198281250001,0.48849539062499997,0.7095518906250001,0.516127453125],"agent_ids":[1],"loc_ids":[15],"action_ids":[8],"duplex_ids":[13],"triplet_ids":[],"tube_uid":"935ff43f-d6d7-4cb2-816b-78a43b60f41f"},"b_577687":{"box":[0.5562597343750001,0.49318297265625005,0.574681109375,0.5193347460937501],"agent_ids":[1],"loc_ids":[4],"action_ids":[4],"duplex_ids":[10],"triplet_ids":[123],"tube_uid":"17cd603e-8526-4f1d-b297-9e41d0fa9c43"},"b_577688":{"box":[0.5294500546875,0.49120925390625,0.5554373515625,0.52426904296875],"agent_ids":[1],"loc_ids":[4],"action_ids":[4],"duplex_ids":[10],"triplet_ids":[123],"tube_uid":"54064824-1734-4c0d-9f28-740b2b3c8922"},"b_577689":{"box":[0.4682647734375,0.5015712773437501,0.5153050703125,0.5306836289062501],"agent_ids":[1],"loc_ids":[4,10],"action_ids":[8],"duplex_ids":[13],"triplet_ids":[159,164],"tube_uid":"4476ffdf-a76f-46f7-8869-50d436c38ae4"},"b_577690":{"box":[0.6051092734375001,0.49268954296875,0.6639918828125,0.57311858203125],"agent_ids":[5],"loc_ids":[1],"action_ids":[3,7],"duplex_ids":[71,74],"triplet_ids":[853,889],"tube_uid":"5d1cfc0c-eee1-4864-9ba9-91ce9dd4170d"},"b_577691":{"box":[0.7245198541666666,0.4801074015625,0.7347173307291666,0.5166211984375],"agent_ids":[0],"loc_ids":[7],"action_ids":[5],"duplex_ids":[2],"triplet_ids":[29],"tube_uid":"87e43ccd-83f5-470e-ad78-76ad076308a7"},"b_577692":{"box":[0.3801053359375,0.5153873085937499,0.3949082265625,0.54153908203125],"agent_ids":[1],"loc_ids":[14],"action_ids":[8],"duplex_ids":[13],"triplet_ids":[],"tube_uid":"879f126e-db58-486b-9188-97cca83c12c1"},"b_577693":{"box":[0.4804360390625,0.49022239453124994,0.48931777343749994,0.50946615234375],"agent_ids":[0],"loc_ids":[8],"action_ids":[4],"duplex_ids":[1],"triplet_ids":[18],"tube_uid":"23b71951-0cf6-48b8-b17e-339f0aa0272c"},"b_577694":{"box":[0.62040559375,0.4919493984375,0.634221625,0.49589683593750006],"agent_ids":[1],"loc_ids":[1],"action_ids":[3],"duplex_ids":[9],"triplet_ids":[109],"tube_uid":"cd8d5f8a-df93-4a4c-a9d4-50b20ffa3945"},"b_577695":{"box":[0.5746811093749999,0.47295235546875,0.593102484375,0.50897272265625],"agent_ids":[5],"loc_ids":[4],"action_ids":[8,11],"duplex_ids":[75,78],"triplet_ids":[903,939],"tube_uid":"e1033acd-d1b4-4d47-bd66-0c3781a9a0d7"},"b_577696":{"box":[0.63751115625,0.48553481249999997,0.6539588125000001,0.49935084375],"agent_ids":[1],"loc_ids":[15],"action_ids":[8],"duplex_ids":[13],"triplet_ids":[],"tube_uid":"10bf55d9-a063-4a14-8585-cbe49218077b"},"b_577697":{"box":[0.6718867578125,0.48824867578125,0.6912949921874999,0.51045301171875],"agent_ids":[1],"loc_ids":[0],"action_ids":[3],"duplex_ids":[9],"triplet_ids":[108],"tube_uid":"67638dd1-c583-4804-8bb0-88ab165eadea"},"b_577698":{"box":[0.818764328125,0.52698290625,0.8602124218749999,0.585207609375],"agent_ids":[3],"loc_ids":[15],"action_ids":[8],"duplex_ids":[43],"triplet_ids":[],"tube_uid":"6b2ff43d-9acc-4dd5-8559-8e98ee85a735"},"b_577699":{"box":[0.8616927109375,0.478626796875,0.8949169765625,0.49540340625],"agent_ids":[1],"loc_ids":[15],"action_ids":[8],"duplex_ids":[13],"triplet_ids":[],"tube_uid":"1c5ef22e-3c3d-475e-a734-e8d923108857"},"b_577700":{"box":[0.7412970213541666,0.47492650703125,0.7541261932291667,0.51440088203125],"agent_ids":[0],"loc_ids":[9],"action_ids":[8],"duplex_ids":[3],"triplet_ids":[43],"tube_uid":"489a1951-1542-4145-ba26-0050936226e8"},"b_577701":{"box":[0.2600374453125,0.51736102734375,0.2794456796875,0.57903973828125],"agent_ids":[0],"loc_ids":[8],"action_ids":[4],"duplex_ids":[1],"triplet_ids":[18],"tube_uid":"348ce33d-7ba3-4702-a481-9a4fecc792a2"},"b_577702":{"box":[0.8771535078125,0.5208150351562499,0.9584049296875,0.61900754296875],"agent_ids":[3],"loc_ids":[15],"action_ids":[8],"duplex_ids":[43],"triplet_ids":[],"tube_uid":"c1aad93b-45a3-40fa-a0b4-0524eec3499d"},"b_577703":{"box":[0.6057671796875,0.50058441796875,0.6139910078124999,0.52278875390625],"agent_ids":[1],"loc_ids":[1,10],"action_ids":[7,8],"duplex_ids":[12,13],"triplet_ids":[145,152,157,164],"tube_uid":"328e277f-e631-45eb-a210-3c398e2f19ec"},"b_577704":{"box":[0.7057699557291667,0.47529693984375,0.7146516901041667,0.50514929140625],"agent_ids":[0],"loc_ids":[9],"action_ids":[4],"duplex_ids":[1],"triplet_ids":[19],"tube_uid":"7a3235e2-1bb9-4952-8b41-316270cc31c0"},"b_577705":{"box":[0.6291228515624999,0.4870151015625,0.6439257421875,0.4978705546875],"agent_ids":[1],"loc_ids":[1,10],"action_ids":[3],"duplex_ids":[9],"triplet_ids":[109,116],"tube_uid":"d8fdc61f-bfd6-4b28-8084-e3d020274c9c"},"b_577706":{"box":[0.866791484375,0.5230354687500001,0.967451140625,0.6197476875000001],"agent_ids":[3],"loc_ids":[15],"action_ids":[8],"duplex_ids":[43],"triplet_ids":[],"tube_uid":"0d7a79bb-c60c-4172-a963-2cad6be21434"}},"av_action_ids":[5]},"152":{"annotated":1,"rgb_image_id":"152","width":1920,"height":1280,"annos":{"b_577707":{"box":[0.7873493046875001,0.4771465078125,0.7962310390625,0.5077391484375],"agent_ids":[0],"loc_ids":[7],"action_ids":[8],"duplex_ids":[3],"triplet_ids":[41],"tube_uid":"181b545e-8cac-4adc-88e8-a448d9fea345"},"b_577708":{"box":[0.8860352421875,0.46801805859375,0.9607076015625,0.5139070195312501],"agent_ids":[1],"loc_ids":[15],"action_ids":[8],"duplex_ids":[13],"triplet_ids":[],"tube_uid":"4055cc5f-311f-4931-b100-3f7e98595245"},"b_577709":{"box":[0.7804412890625,0.5099595820312499,0.8393238984375,0.5637434179687499],"agent_ids":[3],"loc_ids":[14],"action_ids":[8],"duplex_ids":[43],"triplet_ids":[],"tube_uid":"49c134b8-9880-4267-ac96-987e3b5d15f3"},"b_577710":{"box":[0.9778131640625,0.472705640625,0.9926160546875,0.504285140625],"agent_ids":[1],"loc_ids":[15],"action_ids":[8],"duplex_ids":[13],"triplet_ids":[],"tube_uid":"821b990e-5d97-4f05-b03a-0cf7de23ce41"},"b_577711":{"box":[0.6577417734375001,0.481587375,0.6705709453125,0.492442828125],"agent_ids":[1],"loc_ids":[15],"action_ids":[8],"duplex_ids":[13],"triplet_ids":[],"tube_uid":"664fa80e-3895-4288-a471-14bc7ae19462"},"b_577712":{"box":[0.8394883750000001,0.50009098828125,0.9171213125000001,0.59532291796875],"agent_ids":[3],"loc_ids":[15],"action_ids":[8],"duplex_ids":[43],"triplet_ids":[],"tube_uid":"3c626a15-4a1b-4c00-8575-06185d1afa22"},"b_577713":{"box":[0.7620199140625,0.48010708593749996,0.7748490859375,0.5106997265625],"agent_ids":[0],"loc_ids":[10],"action_ids":[17],"duplex_ids":[4],"triplet_ids":[56],"tube_uid":"594f1830-ef06-4a09-b1f7-3ad8d2220dcd"},"b_577714":{"box":[0.6431033593750001,0.49170268359374997,0.6727091406250001,0.53167048828125],"agent_ids":[1],"loc_ids":[10],"action_ids":[10,14],"duplex_ids":[15,19],"triplet_ids":[188,236],"tube_uid":"aeb91fe4-0365-4445-b6c3-bfbb87462296"},"b_577715":{"box":[0.6605378749999999,0.47739322265624995,0.67172228125,0.48578152734374996],"agent_ids":[1],"loc_ids":[13],"action_ids":[8],"duplex_ids":[13],"triplet_ids":[167],"tube_uid":"4bee193c-beca-497b-8dde-1ab78ac81929"},"b_577716":{"box":[0.0,0.55831569140625,0.0488495390625,0.79762908984375],"agent_ids":[1],"loc_ids":[4,10],"action_ids":[4],"duplex_ids":[10],"triplet_ids":[123,128],"tube_uid":"18171e83-bb91-4370-800f-e82f518ccd4e"},"b_577717":{"box":[0.7462301640625,0.47788665234375005,0.7551118984375,0.50995958203125],"agent_ids":[0],"loc_ids":[7],"action_ids":[5],"duplex_ids":[2],"triplet_ids":[29],"tube_uid":"d0dec8f5-474d-450a-abd0-e3e6c50a9f67"},"b_577718":{"box":[0.5616874609375,0.49614355078125005,0.5672796640625,0.50847929296875],"agent_ids":[1],"loc_ids":[4],"action_ids":[4],"duplex_ids":[10],"triplet_ids":[123],"tube_uid":"59af7e5b-7aa0-4b46-8bf4-84a6f43228ea"},"b_577719":{"box":[0.6743539062499999,0.48553481249999997,0.70198596875,0.513166875],"agent_ids":[1],"loc_ids":[15],"action_ids":[8],"duplex_ids":[13],"triplet_ids":[],"tube_uid":"935ff43f-d6d7-4cb2-816b-78a43b60f41f"},"b_577720":{"box":[0.5439239921875,0.49046910937500005,0.5633322265624999,0.514153734375],"agent_ids":[1],"loc_ids":[4],"action_ids":[4],"duplex_ids":[10],"triplet_ids":[123],"tube_uid":"17cd603e-8526-4f1d-b297-9e41d0fa9c43"},"b_577721":{"box":[0.5215551796875,0.48726181640625,0.5501741015625,0.5203216054687501],"agent_ids":[1],"loc_ids":[4],"action_ids":[4],"duplex_ids":[10],"triplet_ids":[123],"tube_uid":"54064824-1734-4c0d-9f28-740b2b3c8922"},"b_577722":{"box":[0.4534618828125,0.49713041015625,0.5024758984375,0.52624276171875],"agent_ids":[1],"loc_ids":[4,10],"action_ids":[8],"duplex_ids":[13],"triplet_ids":[159,164],"tube_uid":"4476ffdf-a76f-46f7-8869-50d436c38ae4"},"b_577723":{"box":[0.6005039296875,0.48824867578125,0.6541232890625001,0.56867771484375],"agent_ids":[5],"loc_ids":[1],"action_ids":[3,7],"duplex_ids":[71,74],"triplet_ids":[853,889],"tube_uid":"5d1cfc0c-eee1-4864-9ba9-91ce9dd4170d"},"b_577724":{"box":[0.7189270546875,0.4771465078125,0.7297825078125,0.5136603046875],"agent_ids":[0],"loc_ids":[7],"action_ids":[5],"duplex_ids":[2],"triplet_ids":[29],"tube_uid":"87e43ccd-83f5-470e-ad78-76ad076308a7"},"b_577725":{"box":[0.369414359375,0.5106997265625,0.385204109375,0.5383317890625],"agent_ids":[1],"loc_ids":[14],"action_ids":[8],"duplex_ids":[13],"triplet_ids":[],"tube_uid":"879f126e-db58-486b-9188-97cca83c12c1"},"b_577726":{"box":[0.4725411640625,0.48430123828125,0.48142289843749997,0.50354499609375],"agent_ids":[0],"loc_ids":[8],"action_ids":[4],"duplex_ids":[1],"triplet_ids":[18],"tube_uid":"23b71951-0cf6-48b8-b17e-339f0aa0272c"},"b_577727":{"box":[0.61382653125,0.48800196093750003,0.6276425625,0.4919493984375],"agent_ids":[1],"loc_ids":[1],"action_ids":[3],"duplex_ids":[9],"triplet_ids":[109],"tube_uid":"cd8d5f8a-df93-4a4c-a9d4-50b20ffa3945"},"b_577728":{"box":[0.5689244296875,0.46678448437500003,0.5863589453124999,0.5042851406250001],"agent_ids":[5],"loc_ids":[4],"action_ids":[8,11],"duplex_ids":[75,78],"triplet_ids":[903,939],"tube_uid":"e1033acd-d1b4-4d47-bd66-0c3781a9a0d7"},"b_577729":{"box":[0.6310965703125,0.48084723046875,0.6458994609375,0.49318297265625005],"agent_ids":[1],"loc_ids":[15],"action_ids":[8],"duplex_ids":[13],"triplet_ids":[],"tube_uid":"10bf55d9-a063-4a14-8585-cbe49218077b"},"b_577730":{"box":[0.6646497890624999,0.48504138281250003,0.6860317421875,0.5057654296875],"agent_ids":[1],"loc_ids":[0],"action_ids":[3],"duplex_ids":[9],"triplet_ids":[108],"tube_uid":"67638dd1-c583-4804-8bb0-88ab165eadea"},"b_577731":{"box":[0.815474796875,0.5235288984375,0.861528234375,0.5857010390624999],"agent_ids":[3],"loc_ids":[15],"action_ids":[8],"duplex_ids":[43],"triplet_ids":[],"tube_uid":"6b2ff43d-9acc-4dd5-8559-8e98ee85a735"},"b_577732":{"box":[0.8445871484374999,0.47591293359375,0.8804430390625,0.49515669140625],"agent_ids":[1],"loc_ids":[15],"action_ids":[8],"duplex_ids":[13],"triplet_ids":[],"tube_uid":"1c5ef22e-3c3d-475e-a734-e8d923108857"},"b_577733":{"box":[0.7353747109375,0.472705640625,0.7482038828125,0.512180015625],"agent_ids":[0],"loc_ids":[9],"action_ids":[8],"duplex_ids":[3],"triplet_ids":[43],"tube_uid":"489a1951-1542-4145-ba26-0050936226e8"},"b_577734":{"box":[0.2485240859375,0.51440044921875,0.2679323203125,0.5731185820312501],"agent_ids":[0],"loc_ids":[8],"action_ids":[4],"duplex_ids":[1],"triplet_ids":[18],"tube_uid":"348ce33d-7ba3-4702-a481-9a4fecc792a2"},"b_577735":{"box":[0.87962065625,0.5185946015625,0.95988521875,0.6182673984375],"agent_ids":[3],"loc_ids":[15],"action_ids":[8],"duplex_ids":[43],"triplet_ids":[],"tube_uid":"c1aad93b-45a3-40fa-a0b4-0524eec3499d"},"b_577736":{"box":[0.5972143984374999,0.49515669140625,0.6074119453124999,0.51736102734375],"agent_ids":[1],"loc_ids":[10],"action_ids":[3,9,12],"duplex_ids":[9,14,17],"triplet_ids":[116,176,212],"tube_uid":"328e277f-e631-45eb-a210-3c398e2f19ec"},"b_577737":{"box":[0.7005056796875,0.4712253515625,0.7093874140624999,0.5018179921875],"agent_ids":[0],"loc_ids":[9],"action_ids":[4],"duplex_ids":[1],"triplet_ids":[19],"tube_uid":"7a3235e2-1bb9-4952-8b41-316270cc31c0"},"b_577738":{"box":[0.6208990234375,0.481587375,0.6357019140625,0.492442828125],"agent_ids":[1],"loc_ids":[1,10],"action_ids":[3],"duplex_ids":[9],"triplet_ids":[109,116],"tube_uid":"d8fdc61f-bfd6-4b28-8084-e3d020274c9c"},"b_577739":{"box":[0.868107296875,0.51785445703125,0.969424859375,0.61900754296875],"agent_ids":[3],"loc_ids":[15],"action_ids":[8],"duplex_ids":[43],"triplet_ids":[],"tube_uid":"0d7a79bb-c60c-4172-a963-2cad6be21434"}},"av_action_ids":[5]},"153":{"annotated":1,"rgb_image_id":"153","width":1920,"height":1280,"annos":{"b_577740":{"box":[0.7755069921875,0.4682647734375,0.7843887265625,0.49885741406250006],"agent_ids":[0],"loc_ids":[7],"action_ids":[8],"duplex_ids":[3],"triplet_ids":[41],"tube_uid":"181b545e-8cac-4adc-88e8-a448d9fea345"},"b_577741":{"box":[0.8713968281250001,0.46061661328125,0.9536351093750001,0.50749243359375],"agent_ids":[1],"loc_ids":[15],"action_ids":[8],"duplex_ids":[13],"triplet_ids":[],"tube_uid":"4055cc5f-311f-4931-b100-3f7e98595245"},"b_577742":{"box":[0.7712306015625,0.5008311328125,0.8301132109374999,0.5560952578125],"agent_ids":[3],"loc_ids":[14],"action_ids":[8],"duplex_ids":[43],"triplet_ids":[],"tube_uid":"49c134b8-9880-4267-ac96-987e3b5d15f3"},"b_577743":{"box":[0.970082765625,0.46357719140625003,0.9931094843749999,0.4966369804687501],"agent_ids":[1],"loc_ids":[15],"action_ids":[8],"duplex_ids":[13],"triplet_ids":[],"tube_uid":"821b990e-5d97-4f05-b03a-0cf7de23ce41"},"b_577744":{"box":[0.6475442265625,0.47615964843749997,0.6603733984375,0.4870151015625],"agent_ids":[1],"loc_ids":[15],"action_ids":[8],"duplex_ids":[13],"triplet_ids":[],"tube_uid":"664fa80e-3895-4288-a471-14bc7ae19462"},"b_577745":{"box":[0.834554078125,0.49318297265625005,0.9148186406250001,0.58841490234375],"agent_ids":[3],"loc_ids":[15],"action_ids":[8],"duplex_ids":[43],"triplet_ids":[],"tube_uid":"3c626a15-4a1b-4c00-8575-06185d1afa22"},"b_577746":{"box":[0.7541250390625,0.47196549609374994,0.7669542109375,0.50403842578125],"agent_ids":[0],"loc_ids":[10],"action_ids":[17],"duplex_ids":[4],"triplet_ids":[56],"tube_uid":"594f1830-ef06-4a09-b1f7-3ad8d2220dcd"},"b_577747":{"box":[0.6333992421875,0.48479466796875004,0.6639918828125,0.52476247265625],"agent_ids":[1],"loc_ids":[10],"action_ids":[10,14],"duplex_ids":[15,19],"triplet_ids":[188,236],"tube_uid":"aeb91fe4-0365-4445-b6c3-bfbb87462296"},"b_577748":{"box":[0.64935346875,0.472705640625,0.6605378749999999,0.47961365625],"agent_ids":[1],"loc_ids":[13],"action_ids":[8],"duplex_ids":[13],"triplet_ids":[167],"tube_uid":"4bee193c-beca-497b-8dde-1ab78ac81929"},"b_577749":{"box":[0.7366905234375001,0.47048520703124996,0.7455722578125,0.5025581367187499],"agent_ids":[0],"loc_ids":[7],"action_ids":[5],"duplex_ids":[2],"triplet_ids":[29],"tube_uid":"d0dec8f5-474d-450a-abd0-e3e6c50a9f67"},"b_577750":{"box":[0.550009625,0.48775524609375004,0.55724659375,0.50305156640625],"agent_ids":[1],"loc_ids":[4],"action_ids":[4],"duplex_ids":[10],"triplet_ids":[123],"tube_uid":"59af7e5b-7aa0-4b46-8bf4-84a6f43228ea"},"b_577751":{"box":[0.664156359375,0.478626796875,0.691788421875,0.506258859375],"agent_ids":[1],"loc_ids":[15],"action_ids":[8],"duplex_ids":[13],"triplet_ids":[],"tube_uid":"935ff43f-d6d7-4cb2-816b-78a43b60f41f"},"b_577752":{"box":[0.5337264453125,0.48356109375,0.5531346796875,0.50724571875],"agent_ids":[1],"loc_ids":[4],"action_ids":[4],"duplex_ids":[10],"triplet_ids":[123],"tube_uid":"17cd603e-8526-4f1d-b297-9e41d0fa9c43"},"b_577753":{"box":[0.5097128671875,0.48035380078124995,0.5383317890625,0.51341358984375],"agent_ids":[1],"loc_ids":[4],"action_ids":[4],"duplex_ids":[10],"triplet_ids":[123],"tube_uid":"54064824-1734-4c0d-9f28-740b2b3c8922"},"b_577754":{"box":[0.4399748046875,0.49318297265625005,0.4916204453125,0.52229532421875],"agent_ids":[1],"loc_ids":[4,10],"action_ids":[8],"duplex_ids":[13],"triplet_ids":[159,164],"tube_uid":"4476ffdf-a76f-46f7-8869-50d436c38ae4"},"b_577755":{"box":[0.5942538203125001,0.48356109375,0.6458994609375001,0.56250984375],"agent_ids":[5],"loc_ids":[1],"action_ids":[3,7],"duplex_ids":[71,74],"triplet_ids":[853,889],"tube_uid":"5d1cfc0c-eee1-4864-9ba9-91ce9dd4170d"},"b_577756":{"box":[0.7100453203125,0.4712253515625,0.7209007734375,0.5077391484375],"agent_ids":[0],"loc_ids":[7],"action_ids":[5],"duplex_ids":[2],"triplet_ids":[29],"tube_uid":"87e43ccd-83f5-470e-ad78-76ad076308a7"},"b_577757":{"box":[0.3606971015625,0.5106997265625,0.3754999921875,0.5353712109375001],"agent_ids":[1],"loc_ids":[14],"action_ids":[8],"duplex_ids":[13],"triplet_ids":[],"tube_uid":"879f126e-db58-486b-9188-97cca83c12c1"},"b_577758":{"box":[0.4616857109375,0.47838008203125,0.47056744531249994,0.49762383984375],"agent_ids":[0],"loc_ids":[8],"action_ids":[4],"duplex_ids":[1],"triplet_ids":[18],"tube_uid":"23b71951-0cf6-48b8-b17e-339f0aa0272c"},"b_577759":{"box":[0.602971078125,0.4810939453125,0.6167871093749999,0.48504138281250003],"agent_ids":[1],"loc_ids":[1],"action_ids":[3],"duplex_ids":[9],"triplet_ids":[109],"tube_uid":"cd8d5f8a-df93-4a4c-a9d4-50b20ffa3945"},"b_577760":{"box":[0.5577400234375,0.46061661328125,0.5751745390624999,0.49663698046875],"agent_ids":[5],"loc_ids":[4],"action_ids":[8,11],"duplex_ids":[75,78],"triplet_ids":[903,939],"tube_uid":"e1033acd-d1b4-4d47-bd66-0c3781a9a0d7"},"b_577761":{"box":[0.624024078125,0.47615964843749997,0.635866390625,0.4870151015625],"agent_ids":[1],"loc_ids":[15],"action_ids":[8],"duplex_ids":[13],"triplet_ids":[],"tube_uid":"10bf55d9-a063-4a14-8585-cbe49218077b"},"b_577762":{"box":[0.6564259609375,0.47739322265624995,0.6738604765624999,0.49959755859375],"agent_ids":[1],"loc_ids":[0],"action_ids":[3],"duplex_ids":[9],"triplet_ids":[108],"tube_uid":"67638dd1-c583-4804-8bb0-88ab165eadea"},"b_577763":{"box":[0.8077443984375,0.51736102734375,0.8547846953125,0.57805287890625],"agent_ids":[3],"loc_ids":[15],"action_ids":[8],"duplex_ids":[43],"triplet_ids":[],"tube_uid":"6b2ff43d-9acc-4dd5-8559-8e98ee85a735"},"b_577764":{"box":[0.7075781718749999,0.4682647734375,0.7154730468749999,0.5047785703125001],"agent_ids":[0],"loc_ids":[9],"action_ids":[8],"duplex_ids":[3],"triplet_ids":[43],"tube_uid":"9c1e62eb-c4f2-4bd5-ae3c-778029e5ee99"},"b_577765":{"box":[0.83356721875,0.4682647734375,0.8750153125,0.4889888203125],"agent_ids":[1],"loc_ids":[15],"action_ids":[8],"duplex_ids":[13],"triplet_ids":[],"tube_uid":"1c5ef22e-3c3d-475e-a734-e8d923108857"},"b_577766":{"box":[0.7251775713541666,0.46974518046874997,0.7380067432291667,0.50921955546875],"agent_ids":[0],"loc_ids":[9],"action_ids":[8],"duplex_ids":[3],"triplet_ids":[43],"tube_uid":"489a1951-1542-4145-ba26-0050936226e8"},"b_577767":{"box":[0.2307606171875,0.512180015625,0.25016885156249996,0.569417859375],"agent_ids":[0],"loc_ids":[8],"action_ids":[4],"duplex_ids":[1],"triplet_ids":[18],"tube_uid":"348ce33d-7ba3-4702-a481-9a4fecc792a2"},"b_577768":{"box":[0.876002171875,0.51242673046875,0.963503703125,0.61357981640625],"agent_ids":[3],"loc_ids":[15],"action_ids":[8],"duplex_ids":[43],"triplet_ids":[],"tube_uid":"c1aad93b-45a3-40fa-a0b4-0524eec3499d"},"b_577769":{"box":[0.5866878984375,0.4840545234375,0.6087277578125001,0.5116865859375],"agent_ids":[1],"loc_ids":[10],"action_ids":[3,9,12],"duplex_ids":[9,14,17],"triplet_ids":[116,176,212],"tube_uid":"328e277f-e631-45eb-a210-3c398e2f19ec"},"b_577770":{"box":[0.6896502265625001,0.4653041953125,0.6985319609375,0.49589683593750006],"agent_ids":[0],"loc_ids":[9],"action_ids":[4],"duplex_ids":[1],"triplet_ids":[19],"tube_uid":"7a3235e2-1bb9-4952-8b41-316270cc31c0"},"b_577771":{"box":[0.6116883359374999,0.47763993749999994,0.6264912265625,0.48849539062499997],"agent_ids":[1],"loc_ids":[1,10],"action_ids":[3],"duplex_ids":[9],"triplet_ids":[109,116],"tube_uid":"d8fdc61f-bfd6-4b28-8084-e3d020274c9c"},"b_577772":{"box":[0.8649822421875,0.5126734453124999,0.9692603828125,0.6162936796875],"agent_ids":[3],"loc_ids":[15],"action_ids":[8],"duplex_ids":[43],"triplet_ids":[],"tube_uid":"0d7a79bb-c60c-4172-a963-2cad6be21434"}},"av_action_ids":[5]},"154":{"annotated":1,"rgb_image_id":"154","width":1920,"height":1280,"annos":{"b_577773":{"box":[0.763341740625,0.4682647734375,0.7722234750000001,0.49885741406250006],"agent_ids":[0],"loc_ids":[7],"action_ids":[8],"duplex_ids":[3],"triplet_ids":[41],"tube_uid":"181b545e-8cac-4adc-88e8-a448d9fea345"},"b_577774":{"box":[0.858896609375,0.46209690234374995,0.941792796875,0.5089727226562499],"agent_ids":[1],"loc_ids":[15],"action_ids":[8],"duplex_ids":[13],"triplet_ids":[],"tube_uid":"4055cc5f-311f-4931-b100-3f7e98595245"},"b_577775":{"box":[0.7649804921875,0.5008311328125,0.8238631015625,0.5560952578125],"agent_ids":[3],"loc_ids":[14],"action_ids":[8],"duplex_ids":[43],"triplet_ids":[],"tube_uid":"49c134b8-9880-4267-ac96-987e3b5d15f3"},"b_577776":{"box":[0.9613655078125,0.46357719140625003,0.9926160546875,0.4966369804687501],"agent_ids":[1],"loc_ids":[15],"action_ids":[8],"duplex_ids":[13],"triplet_ids":[],"tube_uid":"821b990e-5d97-4f05-b03a-0cf7de23ce41"},"b_577777":{"box":[0.6357019140625,0.47467935937499994,0.6485310859375001,0.48553481249999997],"agent_ids":[1],"loc_ids":[15],"action_ids":[8],"duplex_ids":[13],"triplet_ids":[],"tube_uid":"664fa80e-3895-4288-a471-14bc7ae19462"},"b_577778":{"box":[0.8301132109375,0.49318297265625005,0.9113646328125,0.58841490234375],"agent_ids":[3],"loc_ids":[15],"action_ids":[8],"duplex_ids":[43],"triplet_ids":[],"tube_uid":"3c626a15-4a1b-4c00-8575-06185d1afa22"},"b_577779":{"box":[0.7432695859374999,0.472705640625,0.7541250390625,0.50329828125],"agent_ids":[0],"loc_ids":[10],"action_ids":[17],"duplex_ids":[4],"triplet_ids":[56],"tube_uid":"594f1830-ef06-4a09-b1f7-3ad8d2220dcd"},"b_577780":{"box":[0.6248464609375,0.48282094921874996,0.6554391015625,0.52180189453125],"agent_ids":[1],"loc_ids":[10],"action_ids":[10,14],"duplex_ids":[15,19],"triplet_ids":[188,236],"tube_uid":"aeb91fe4-0365-4445-b6c3-bfbb87462296"},"b_577781":{"box":[0.6381690624999999,0.46974506250000003,0.64935346875,0.476653078125],"agent_ids":[1],"loc_ids":[13],"action_ids":[8],"duplex_ids":[13],"triplet_ids":[167],"tube_uid":"4bee193c-beca-497b-8dde-1ab78ac81929"},"b_577782":{"box":[0.7258350703125,0.47048520703124996,0.7347168046875,0.5025581367187499],"agent_ids":[0],"loc_ids":[7],"action_ids":[5],"duplex_ids":[2],"triplet_ids":[29],"tube_uid":"d0dec8f5-474d-450a-abd0-e3e6c50a9f67"},"b_577783":{"box":[0.537838359375,0.48627495703125,0.545075328125,0.5015712773437501],"agent_ids":[1],"loc_ids":[4],"action_ids":[4],"duplex_ids":[10],"triplet_ids":[123],"tube_uid":"59af7e5b-7aa0-4b46-8bf4-84a6f43228ea"},"b_577784":{"box":[0.6533009062499999,0.478626796875,0.68093296875,0.506258859375],"agent_ids":[1],"loc_ids":[15],"action_ids":[8],"duplex_ids":[13],"triplet_ids":[],"tube_uid":"935ff43f-d6d7-4cb2-816b-78a43b60f41f"},"b_577785":{"box":[0.5215551796875,0.481587375,0.5429371328125,0.506258859375],"agent_ids":[1],"loc_ids":[4],"action_ids":[4],"duplex_ids":[10],"triplet_ids":[123],"tube_uid":"17cd603e-8526-4f1d-b297-9e41d0fa9c43"},"b_577786":{"box":[0.497377125,0.4781333671875,0.5250091874999999,0.5126734453125],"agent_ids":[1],"loc_ids":[4],"action_ids":[4],"duplex_ids":[10],"triplet_ids":[123],"tube_uid":"54064824-1734-4c0d-9f28-740b2b3c8922"},"b_577787":{"box":[0.4222113359375,0.49170268359374997,0.4764886015625,0.5208150351562499],"agent_ids":[1],"loc_ids":[4,10],"action_ids":[8],"duplex_ids":[13],"triplet_ids":[159,164],"tube_uid":"4476ffdf-a76f-46f7-8869-50d436c38ae4"},"b_577788":{"box":[0.5855365625,0.48060051562500006,0.63619534375,0.5595492656250001],"agent_ids":[5],"loc_ids":[1],"action_ids":[3,7],"duplex_ids":[71,74],"triplet_ids":[853,889],"tube_uid":"5d1cfc0c-eee1-4864-9ba9-91ce9dd4170d"},"b_577789":{"box":[0.6973868828125,0.47048557265625,0.7082423359375001,0.50699936953125],"agent_ids":[0],"loc_ids":[7],"action_ids":[5],"duplex_ids":[2],"triplet_ids":[29],"tube_uid":"87e43ccd-83f5-470e-ad78-76ad076308a7"},"b_577790":{"box":[0.3123409921875,0.5015712773437501,0.36135500781249996,0.5306836289062501],"agent_ids":[1],"loc_ids":[14],"action_ids":[8],"duplex_ids":[13],"triplet_ids":[],"tube_uid":"879f126e-db58-486b-9188-97cca83c12c1"},"b_577791":{"box":[0.4491854921875,0.47689979296875,0.45609350781249997,0.49318297265625005],"agent_ids":[0],"loc_ids":[8],"action_ids":[4],"duplex_ids":[1],"triplet_ids":[18],"tube_uid":"23b71951-0cf6-48b8-b17e-339f0aa0272c"},"b_577792":{"box":[0.5917866718749999,0.4781333671875,0.6056027031249999,0.48208080468750003],"agent_ids":[1],"loc_ids":[1],"action_ids":[3],"duplex_ids":[9],"triplet_ids":[109],"tube_uid":"cd8d5f8a-df93-4a4c-a9d4-50b20ffa3945"},"b_577793":{"box":[0.5449108515625,0.45765603515625,0.5623453671875,0.49663698046875],"agent_ids":[5],"loc_ids":[4],"action_ids":[8,11],"duplex_ids":[75,78],"triplet_ids":[903,939],"tube_uid":"e1033acd-d1b4-4d47-bd66-0c3781a9a0d7"},"b_577794":{"box":[0.6111949062500001,0.47319907031249997,0.62303721875,0.4840545234375],"agent_ids":[1],"loc_ids":[15],"action_ids":[8],"duplex_ids":[13],"triplet_ids":[],"tube_uid":"10bf55d9-a063-4a14-8585-cbe49218077b"},"b_577795":{"box":[0.645734984375,0.476653078125,0.662182640625,0.500337703125],"agent_ids":[1],"loc_ids":[0],"action_ids":[3],"duplex_ids":[9],"triplet_ids":[108],"tube_uid":"67638dd1-c583-4804-8bb0-88ab165eadea"},"b_577796":{"box":[0.8016587656249999,0.5166208828125,0.8477122031250001,0.5787930234374999],"agent_ids":[3],"loc_ids":[15],"action_ids":[8],"duplex_ids":[43],"triplet_ids":[],"tube_uid":"6b2ff43d-9acc-4dd5-8559-8e98ee85a735"},"b_577797":{"box":[0.6960648125,0.46678448437500003,0.7098808437499999,0.50329828125],"agent_ids":[0],"loc_ids":[9],"action_ids":[8],"duplex_ids":[3],"triplet_ids":[43],"tube_uid":"9c1e62eb-c4f2-4bd5-ae3c-778029e5ee99"},"b_577798":{"box":[0.8228762421875,0.46900491796875,0.8653111953125001,0.48824867578125],"agent_ids":[1],"loc_ids":[15],"action_ids":[8],"duplex_ids":[13],"triplet_ids":[],"tube_uid":"1c5ef22e-3c3d-475e-a734-e8d923108857"},"b_577799":{"box":[0.7149796171875,0.46678448437500003,0.7278087890625,0.506258859375],"agent_ids":[0],"loc_ids":[9],"action_ids":[8],"duplex_ids":[3],"triplet_ids":[43],"tube_uid":"489a1951-1542-4145-ba26-0050936226e8"},"b_577800":{"box":[0.2133261015625,0.5084792929687499,0.23273433593749998,0.5701580039062499],"agent_ids":[0],"loc_ids":[8],"action_ids":[4],"duplex_ids":[1],"triplet_ids":[18],"tube_uid":"348ce33d-7ba3-4702-a481-9a4fecc792a2"},"b_577801":{"box":[0.8764956015625,0.5092194375,0.9577470234375,0.6197476875],"agent_ids":[3],"loc_ids":[15],"action_ids":[8],"duplex_ids":[43],"triplet_ids":[],"tube_uid":"c1aad93b-45a3-40fa-a0b4-0524eec3499d"},"b_577802":{"box":[0.573365296875,0.47936694140625,0.605602703125,0.50847929296875],"agent_ids":[1],"loc_ids":[10],"action_ids":[3,9,12],"duplex_ids":[9,14,17],"triplet_ids":[116,176,212],"tube_uid":"328e277f-e631-45eb-a210-3c398e2f19ec"},"b_577803":{"box":[0.6766114322916666,0.46702991796875004,0.6861505848958332,0.4981156218750001],"agent_ids":[0],"loc_ids":[9],"action_ids":[4],"duplex_ids":[1],"triplet_ids":[19],"tube_uid":"7a3235e2-1bb9-4952-8b41-316270cc31c0"},"b_577804":{"box":[0.5988591640625,0.47467935937499994,0.6136620546875,0.48553481249999997],"agent_ids":[1],"loc_ids":[1,10],"action_ids":[3],"duplex_ids":[9],"triplet_ids":[109,116],"tube_uid":"d8fdc61f-bfd6-4b28-8084-e3d020274c9c"},"b_577805":{"box":[0.8597189921874999,0.5126734453124999,0.9666287578125,0.6222148359374999],"agent_ids":[3],"loc_ids":[15],"action_ids":[8],"duplex_ids":[43],"triplet_ids":[],"tube_uid":"0d7a79bb-c60c-4172-a963-2cad6be21434"}},"av_action_ids":[5]},"155":{"annotated":1,"rgb_image_id":"155","width":1920,"height":1280,"annos":{"b_577806":{"box":[0.7536134405293367,0.47193674406173497,0.7624951749043368,0.502529384686735],"agent_ids":[0],"loc_ids":[7],"action_ids":[8],"duplex_ids":[3],"triplet_ids":[41],"tube_uid":"181b545e-8cac-4adc-88e8-a448d9fea345"},"b_577807":{"box":[0.8486990624999999,0.46505748046875006,0.93356896875,0.51193330078125],"agent_ids":[1],"loc_ids":[15],"action_ids":[8],"duplex_ids":[13],"triplet_ids":[],"tube_uid":"4055cc5f-311f-4931-b100-3f7e98595245"},"b_577808":{"box":[0.7539605625,0.5052719999999999,0.81777746875,0.5605361249999999],"agent_ids":[3],"loc_ids":[14],"action_ids":[8],"duplex_ids":[43],"triplet_ids":[],"tube_uid":"49c134b8-9880-4267-ac96-987e3b5d15f3"},"b_577809":{"box":[0.9478784296874999,0.462837046875,1.0,0.49737712500000003],"agent_ids":[1],"loc_ids":[15],"action_ids":[8],"duplex_ids":[13],"triplet_ids":[],"tube_uid":"821b990e-5d97-4f05-b03a-0cf7de23ce41"},"b_577810":{"box":[0.621392453125,0.47591293359375,0.6352084843749999,0.48430123828125],"agent_ids":[1],"loc_ids":[15],"action_ids":[8],"duplex_ids":[13],"triplet_ids":[],"tube_uid":"664fa80e-3895-4288-a471-14bc7ae19462"},"b_577811":{"box":[0.821395953125,0.49540340625,0.903634234375,0.595076203125],"agent_ids":[3],"loc_ids":[15],"action_ids":[8],"duplex_ids":[43],"triplet_ids":[],"tube_uid":"3c626a15-4a1b-4c00-8575-06185d1afa22"},"b_577812":{"box":[0.7317562265625,0.47048520703124996,0.7426116796875,0.50551871484375],"agent_ids":[0],"loc_ids":[10],"action_ids":[17],"duplex_ids":[4],"triplet_ids":[56],"tube_uid":"594f1830-ef06-4a09-b1f7-3ad8d2220dcd"},"b_577813":{"box":[0.6144844375,0.48282094921874996,0.64409021875,0.52180189453125],"agent_ids":[1],"loc_ids":[10],"action_ids":[10,14],"duplex_ids":[15,19],"triplet_ids":[188,236],"tube_uid":"aeb91fe4-0365-4445-b6c3-bfbb87462296"},"b_577814":{"box":[0.62435303125,0.472705640625,0.6355374375,0.47961365625],"agent_ids":[1],"loc_ids":[13],"action_ids":[8],"duplex_ids":[13],"triplet_ids":[167],"tube_uid":"4bee193c-beca-497b-8dde-1ab78ac81929"},"b_577815":{"box":[0.7139927578125,0.47048520703124996,0.7228744921875001,0.5025581367187499],"agent_ids":[0],"loc_ids":[7],"action_ids":[5],"duplex_ids":[2],"triplet_ids":[29],"tube_uid":"d0dec8f5-474d-450a-abd0-e3e6c50a9f67"},"b_577816":{"box":[0.524022328125,0.48775524609375004,0.533233015625,0.50305156640625],"agent_ids":[1],"loc_ids":[4],"action_ids":[4],"duplex_ids":[10],"triplet_ids":[123],"tube_uid":"59af7e5b-7aa0-4b46-8bf4-84a6f43228ea"},"b_577817":{"box":[0.641129640625,0.478626796875,0.668761703125,0.506258859375],"agent_ids":[1],"loc_ids":[15],"action_ids":[8],"duplex_ids":[13],"triplet_ids":[],"tube_uid":"935ff43f-d6d7-4cb2-816b-78a43b60f41f"},"b_577818":{"box":[0.5077391484375,0.48208080468750003,0.5291211015625,0.5057654296875],"agent_ids":[1],"loc_ids":[4],"action_ids":[4],"duplex_ids":[10],"triplet_ids":[123],"tube_uid":"17cd603e-8526-4f1d-b297-9e41d0fa9c43"},"b_577819":{"box":[0.48273871093750004,0.47961365625,0.5133313515625001,0.514153734375],"agent_ids":[1],"loc_ids":[4],"action_ids":[4],"duplex_ids":[10],"triplet_ids":[123],"tube_uid":"54064824-1734-4c0d-9f28-740b2b3c8922"},"b_577820":{"box":[0.402967578125,0.49318297265625005,0.460205421875,0.52229532421875],"agent_ids":[1],"loc_ids":[4,10],"action_ids":[8],"duplex_ids":[13],"triplet_ids":[159,164],"tube_uid":"4476ffdf-a76f-46f7-8869-50d436c38ae4"},"b_577821":{"box":[0.5728718671874999,0.48208080468750003,0.6245175078125,0.5610295546875],"agent_ids":[5],"loc_ids":[1],"action_ids":[3,7],"duplex_ids":[71,74],"triplet_ids":[853,889],"tube_uid":"5d1cfc0c-eee1-4864-9ba9-91ce9dd4170d"},"b_577822":{"box":[0.6847159296875,0.46974506250000003,0.6955713828125,0.506258859375],"agent_ids":[0],"loc_ids":[7],"action_ids":[5],"duplex_ids":[2],"triplet_ids":[29],"tube_uid":"87e43ccd-83f5-470e-ad78-76ad076308a7"},"b_577823":{"box":[0.294742,0.500337703125,0.3473745,0.531917203125],"agent_ids":[1],"loc_ids":[14],"action_ids":[8],"duplex_ids":[13],"triplet_ids":[],"tube_uid":"879f126e-db58-486b-9188-97cca83c12c1"},"b_577824":{"box":[0.4353694609375,0.47838008203125,0.44425119531249996,0.49762383984375],"agent_ids":[0],"loc_ids":[8],"action_ids":[4],"duplex_ids":[1],"triplet_ids":[18],"tube_uid":"23b71951-0cf6-48b8-b17e-339f0aa0272c"},"b_577825":{"box":[0.577970640625,0.47961365625,0.5917866718749999,0.48356109375],"agent_ids":[1],"loc_ids":[1],"action_ids":[3],"duplex_ids":[9],"triplet_ids":[109],"tube_uid":"cd8d5f8a-df93-4a4c-a9d4-50b20ffa3945"},"b_577826":{"box":[0.533233015625,0.45765603515625,0.549680671875,0.49663698046875],"agent_ids":[5],"loc_ids":[4],"action_ids":[8,11],"duplex_ids":[75,78],"triplet_ids":[903,939],"tube_uid":"e1033acd-d1b4-4d47-bd66-0c3781a9a0d7"},"b_577827":{"box":[0.598365734375,0.47319907031249997,0.610208046875,0.4840545234375],"agent_ids":[1],"loc_ids":[15],"action_ids":[8],"duplex_ids":[13],"triplet_ids":[],"tube_uid":"10bf55d9-a063-4a14-8585-cbe49218077b"},"b_577828":{"box":[0.6329058125,0.47788665234375005,0.64935346875,0.50403842578125],"agent_ids":[1],"loc_ids":[0],"action_ids":[3],"duplex_ids":[9],"triplet_ids":[108],"tube_uid":"67638dd1-c583-4804-8bb0-88ab165eadea"},"b_577829":{"box":[0.792448078125,0.51884131640625,0.840475234375,0.58545432421875],"agent_ids":[3],"loc_ids":[15],"action_ids":[8],"duplex_ids":[43],"triplet_ids":[],"tube_uid":"6b2ff43d-9acc-4dd5-8559-8e98ee85a735"},"b_577830":{"box":[0.68224878125,0.46752462890624996,0.69409109375,0.5025581367187499],"agent_ids":[0],"loc_ids":[9],"action_ids":[8],"duplex_ids":[3],"triplet_ids":[43],"tube_uid":"9c1e62eb-c4f2-4bd5-ae3c-778029e5ee99"},"b_577831":{"box":[0.8116918359375,0.47048520703124996,0.8541267890625001,0.48972896484375],"agent_ids":[1],"loc_ids":[15],"action_ids":[8],"duplex_ids":[13],"triplet_ids":[],"tube_uid":"1c5ef22e-3c3d-475e-a734-e8d923108857"},"b_577832":{"box":[0.7018231328125,0.46974469296875,0.7146523046875,0.5092190679687499],"agent_ids":[0],"loc_ids":[9],"action_ids":[8],"duplex_ids":[3],"triplet_ids":[43],"tube_uid":"489a1951-1542-4145-ba26-0050936226e8"},"b_577833":{"box":[0.19457577343750002,0.5092194375,0.2139840078125,0.5723784375000001],"agent_ids":[0],"loc_ids":[8],"action_ids":[4],"duplex_ids":[1],"triplet_ids":[18],"tube_uid":"348ce33d-7ba3-4702-a481-9a4fecc792a2"},"b_577834":{"box":[0.868107296875,0.5146471640625,0.954950921875,0.6251754140625],"agent_ids":[3],"loc_ids":[15],"action_ids":[8],"duplex_ids":[43],"triplet_ids":[],"tube_uid":"c1aad93b-45a3-40fa-a0b4-0524eec3499d"},"b_577835":{"box":[0.5593847890625,0.4781333671875,0.5972143984374999,0.5097128671875],"agent_ids":[1],"loc_ids":[10],"action_ids":[3,9,12],"duplex_ids":[9,14,17],"triplet_ids":[116,176,212],"tube_uid":"328e277f-e631-45eb-a210-3c398e2f19ec"},"b_577836":{"box":[0.6635597463541667,0.46875734687500004,0.6737569671875,0.5003366023437501],"agent_ids":[0],"loc_ids":[9],"action_ids":[4],"duplex_ids":[1],"triplet_ids":[19],"tube_uid":"7a3235e2-1bb9-4952-8b41-316270cc31c0"},"b_577837":{"box":[0.5857010390624999,0.47467935937499994,0.6005039296875,0.48553481249999997],"agent_ids":[1],"loc_ids":[1,10],"action_ids":[3],"duplex_ids":[9],"triplet_ids":[109,116],"tube_uid":"d8fdc61f-bfd6-4b28-8084-e3d020274c9c"},"b_577838":{"box":[0.855607078125,0.513166875,0.9654774218750001,0.623695125],"agent_ids":[3],"loc_ids":[15],"action_ids":[8],"duplex_ids":[43],"triplet_ids":[],"tube_uid":"0d7a79bb-c60c-4172-a963-2cad6be21434"}},"av_action_ids":[5]},"1":{"annotated":1,"rgb_image_id":"1","width":1920,"height":1280,"annos":{"b_577839":{"box":[0.4146454140625,0.5195814609375,0.5189235546875,0.6429388828125],"agent_ids":[1],"loc_ids":[0,10],"action_ids":[3],"duplex_ids":[9],"triplet_ids":[108,116],"tube_uid":"4650d92f-e8ee-4c7a-bf4b-bc5a5fb2c13a"},"b_577840":{"box":[0.3593812890625,0.47467935937499994,0.36431558593749996,0.48356109374999995],"agent_ids":[0],"loc_ids":[8],"action_ids":[3],"duplex_ids":[0],"triplet_ids":[6],"tube_uid":"e2b17074-c372-4576-8437-5dc24df92c52"},"b_577841":{"box":[0.878633796875,0.54252594140625,0.952977203125,0.88249899609375],"agent_ids":[0],"loc_ids":[10],"action_ids":[17],"duplex_ids":[4],"triplet_ids":[56],"tube_uid":"5825753c-7b0c-478c-9068-21b2ef512cc9"},"b_577842":{"box":[0.0,0.42150965000235524,0.03881646875,0.6400990015648552],"agent_ids":[7],"loc_ids":[4],"action_ids":[4],"duplex_ids":[104],"triplet_ids":[1251],"tube_uid":"f4a9de10-5645-4f6b-8fee-ced5bf926d0f"},"b_577843":{"box":[0.46777134375,0.47591293359375,0.48421900000000007,0.49811726953125],"agent_ids":[1],"loc_ids":[1,10],"action_ids":[8],"duplex_ids":[13],"triplet_ids":[157,164],"tube_uid":"cba86031-f8dd-4b34-a1cc-9ce792f94029"},"b_577844":{"box":[0.5780261994791667,0.4781331609375,0.6046714026041666,0.5738589328125],"agent_ids":[5],"loc_ids":[15],"action_ids":[8],"duplex_ids":[75],"triplet_ids":[],"tube_uid":"a4649107-7ca7-4e40-8bae-5b22bfced7bc"},"b_577845":{"box":[0.4922783515625,0.47591293359375,0.5005021796875,0.48430123828125],"agent_ids":[1],"loc_ids":[15],"action_ids":[8],"duplex_ids":[13],"triplet_ids":[],"tube_uid":"664fa80e-3895-4288-a471-14bc7ae19462"},"b_577846":{"box":[0.3899739296875,0.49071582421875004,0.4442511953125,0.55831569140625],"agent_ids":[1],"loc_ids":[1],"action_ids":[3],"duplex_ids":[9],"triplet_ids":[109],"tube_uid":"aeb91fe4-0365-4445-b6c3-bfbb87462296"},"b_577847":{"box":[0.5949117265625,0.3557628046875,0.8274815859375,0.6656366484375],"agent_ids":[5],"loc_ids":[15],"action_ids":[8],"duplex_ids":[75],"triplet_ids":[],"tube_uid":"1c832211-6af4-4d32-ae1b-8abb70f04ba2"},"b_577848":{"box":[0.4949099765625,0.47196549609374994,0.5051075234375,0.47739322265624995],"agent_ids":[1],"loc_ids":[13],"action_ids":[8],"duplex_ids":[13],"triplet_ids":[167],"tube_uid":"4bee193c-beca-497b-8dde-1ab78ac81929"},"b_577849":{"box":[0.44737625,0.47097863671875,0.45856065625000003,0.48331437890625006],"agent_ids":[1],"loc_ids":[4],"action_ids":[4],"duplex_ids":[10],"triplet_ids":[123],"tube_uid":"18171e83-bb91-4370-800f-e82f518ccd4e"},"b_577850":{"box":[0.055593078125,0.49861069921874995,0.061514234375,0.52772305078125],"agent_ids":[0],"loc_ids":[8],"action_ids":[4],"duplex_ids":[1],"triplet_ids":[18],"tube_uid":"c159bdca-129b-43b8-a620-c8b16b799135"},"b_577851":{"box":[0.5383317890625,0.486521671875,0.5741876796875,0.5181011718749999],"agent_ids":[3],"loc_ids":[15],"action_ids":[8],"duplex_ids":[43],"triplet_ids":[],"tube_uid":"56f7bd50-0916-4f1e-987d-577abadac850"},"b_577852":{"box":[0.4994328182291667,0.47792939921875,0.5130841968750001,0.492978740625],"agent_ids":[1],"loc_ids":[15],"action_ids":[8],"duplex_ids":[13],"triplet_ids":[],"tube_uid":"935ff43f-d6d7-4cb2-816b-78a43b60f41f"},"b_577853":{"box":[0.0952319296875,0.49466326171875,0.1080611015625,0.5139070195312501],"agent_ids":[0],"loc_ids":[11],"action_ids":[20],"duplex_ids":[7],"triplet_ids":[93],"tube_uid":"938a900b-5a78-4365-9804-df678678e9c3"},"b_577854":{"box":[0.43638873333333333,0.4733480296875,0.4430995151041666,0.48568377187500006],"agent_ids":[1],"loc_ids":[4],"action_ids":[8],"duplex_ids":[13],"triplet_ids":[159],"tube_uid":"17cd603e-8526-4f1d-b297-9e41d0fa9c43"},"b_577855":{"box":[0.41645465625,0.4741859296875,0.43224440625,0.4919493984375],"agent_ids":[1],"loc_ids":[4,10],"action_ids":[4],"duplex_ids":[10],"triplet_ids":[123,128],"tube_uid":"842fdbea-0d59-4e43-8bda-c76bb81f3efc"},"b_577856":{"box":[0.6995188203125,0.5102062968750001,0.7551118984375,0.697709578125],"agent_ids":[0],"loc_ids":[1],"action_ids":[8],"duplex_ids":[3],"triplet_ids":[37],"tube_uid":"c14c2a1f-1d3e-4586-8f95-10ca81ca3574"},"b_577857":{"box":[0.427968015625,0.47615964843749997,0.435204984375,0.4870151015625],"agent_ids":[1],"loc_ids":[4,10],"action_ids":[8],"duplex_ids":[13],"triplet_ids":[159,164],"tube_uid":"4476ffdf-a76f-46f7-8869-50d436c38ae4"},"b_577858":{"box":[0.5429371328125,0.48824867578125,0.5715560546874999,0.52426904296875],"agent_ids":[3],"loc_ids":[15],"action_ids":[8],"duplex_ids":[43],"triplet_ids":[],"tube_uid":"f91f8ea5-6ed5-44f5-809d-e4df47c4a8dc"},"b_577859":{"box":[0.03628875749362245,0.49982510541615677,0.08332905436862242,0.5314046054161568],"agent_ids":[1],"loc_ids":[14],"action_ids":[8],"duplex_ids":[13],"triplet_ids":[],"tube_uid":"9180c14d-1b72-4b44-b2d0-0985c7f97500"},"b_577860":{"box":[0.03486297496811224,0.5002706150502984,0.08650861559311225,0.5264223884877983],"agent_ids":[1],"loc_ids":[14],"action_ids":[8],"duplex_ids":[13],"triplet_ids":[],"tube_uid":"bbaf48a5-319f-4df7-80dd-ba3f7d1b9201"},"b_577861":{"box":[0.4662910546875,0.47319907031249997,0.4876730078125,0.4840545234375],"agent_ids":[1],"loc_ids":[15],"action_ids":[8],"duplex_ids":[13],"triplet_ids":[],"tube_uid":"10bf55d9-a063-4a14-8585-cbe49218077b"},"b_577862":{"box":[0.496390265625,0.47541950390625,0.505600953125,0.49071582421875004],"agent_ids":[1],"loc_ids":[0],"action_ids":[3],"duplex_ids":[9],"triplet_ids":[108],"tube_uid":"67638dd1-c583-4804-8bb0-88ab165eadea"},"b_577863":{"box":[0.5607006015625,0.48208080468750003,0.5958985859375,0.5580689765625],"agent_ids":[5],"loc_ids":[15],"action_ids":[8],"duplex_ids":[75],"triplet_ids":[],"tube_uid":"13e732cc-de11-4f48-b8e7-7f198d29559d"},"b_577864":{"box":[0.55773908125,0.47430964062500003,0.5676086171875,0.49577312578125],"agent_ids":[0],"loc_ids":[9],"action_ids":[3],"duplex_ids":[0],"triplet_ids":[7],"tube_uid":"ed10a89c-7db8-434b-ab46-030f7b37f2f8"},"b_577865":{"box":[0.3574075703125,0.48134066015625,0.3603681484375,0.49466326171874997],"agent_ids":[0],"loc_ids":[8],"action_ids":[4],"duplex_ids":[1],"triplet_ids":[18],"tube_uid":"348ce33d-7ba3-4702-a481-9a4fecc792a2"},"b_577866":{"box":[0.23602386718749999,0.47936694140625,0.2449056015625,0.51143987109375],"agent_ids":[0],"loc_ids":[8],"action_ids":[3],"duplex_ids":[0],"triplet_ids":[6],"tube_uid":"9fbeec73-a3aa-463f-a891-2f36105dc17e"},"b_577867":{"box":[0.03618484375,0.50601214453125,0.13750240625,0.5874280429687501],"agent_ids":[1],"loc_ids":[4],"action_ids":[8],"duplex_ids":[13],"triplet_ids":[159],"tube_uid":"c32d81df-6a8e-47ae-ad36-abe44f19ec87"},"b_577868":{"box":[0.4110269296875,0.47319907031249997,0.4212244765625,0.4870151015625],"agent_ids":[1],"loc_ids":[14],"action_ids":[8],"duplex_ids":[13],"triplet_ids":[],"tube_uid":"e66ad7c5-01e4-42c8-82c8-e478612dcc71"},"b_577869":{"box":[0.43865899218750004,0.48134066015625,0.46925163281250004,0.51736102734375],"agent_ids":[1],"loc_ids":[1,10],"action_ids":[3],"duplex_ids":[9],"triplet_ids":[109,116],"tube_uid":"328e277f-e631-45eb-a210-3c398e2f19ec"},"b_577870":{"box":[0.246385890625,0.49466326171875,0.312834421875,0.54844709765625],"agent_ids":[1],"loc_ids":[4],"action_ids":[8],"duplex_ids":[13],"triplet_ids":[159],"tube_uid":"0dd955ff-d58b-4cd7-85b5-2a4725bd992d"},"b_577871":{"box":[0.53487778125,0.4919493984375,0.5460621875,0.5126734453125],"agent_ids":[3],"loc_ids":[15],"action_ids":[8],"duplex_ids":[43],"triplet_ids":[],"tube_uid":"46e7daf6-a2f0-4ab8-8be3-bd4b3053bfb3"},"b_577872":{"box":[0.4786207405931122,0.4756853867713433,0.5046080374681122,0.5072648867713433],"agent_ids":[1],"loc_ids":[0],"action_ids":[3],"duplex_ids":[9],"triplet_ids":[108],"tube_uid":"ddfafab9-3687-41f0-9dc4-dbdc3f7b22b7"},"b_577873":{"box":[0.4731990703125,0.47319907031249997,0.48800196093750003,0.4840545234375],"agent_ids":[1],"loc_ids":[1],"action_ids":[3],"duplex_ids":[9],"triplet_ids":[109],"tube_uid":"d8fdc61f-bfd6-4b28-8084-e3d020274c9c"},"b_577874":{"box":[0.39161869531250004,0.478626796875,0.40181624218750006,0.492442828125],"agent_ids":[1],"loc_ids":[14],"action_ids":[8],"duplex_ids":[13],"triplet_ids":[],"tube_uid":"ba522c42-8ccf-49f3-95ac-9c9d224a6896"},"b_577875":{"box":[0.4002695765625,0.47389111249999993,0.4107964213541667,0.49145700234374995],"agent_ids":[1],"loc_ids":[14],"action_ids":[8],"duplex_ids":[13],"triplet_ids":[],"tube_uid":"52d6d47f-ea63-4a73-bc20-674b4e404aa0"},"b_577876":{"box":[0.1383247890625,0.4889888203125,0.2011548359375,0.5649769921875001],"agent_ids":[1],"loc_ids":[4],"action_ids":[8],"duplex_ids":[13],"triplet_ids":[159],"tube_uid":"40568714-4ae3-46d1-a937-55ccf7ba1b16"}},"av_action_ids":[1]},"2":{"annotated":1,"rgb_image_id":"2","width":1920,"height":1280,"annos":{"b_577877":{"box":[0.41294829843749997,0.5175284984374999,0.5168979651041666,0.640393209375],"agent_ids":[1],"loc_ids":[0,10],"action_ids":[3],"duplex_ids":[9],"triplet_ids":[108,116],"tube_uid":"4650d92f-e8ee-4c7a-bf4b-bc5a5fb2c13a"},"b_577878":{"box":[0.3593812890625,0.47467935937499994,0.36431558593749996,0.48356109374999995],"agent_ids":[0],"loc_ids":[8],"action_ids":[3],"duplex_ids":[0],"triplet_ids":[6],"tube_uid":"e2b17074-c372-4576-8437-5dc24df92c52"},"b_577879":{"box":[0.896397265625,0.5442529453125,0.976661828125,0.9005091796875],"agent_ids":[0],"loc_ids":[10],"action_ids":[17],"duplex_ids":[4],"triplet_ids":[56],"tube_uid":"5825753c-7b0c-478c-9068-21b2ef512cc9"},"b_577880":{"box":[0.0,0.41275393359374996,0.0271386328125,0.61061923828125],"agent_ids":[7],"loc_ids":[4],"action_ids":[4],"duplex_ids":[104],"triplet_ids":[1251],"tube_uid":"f4a9de10-5645-4f6b-8fee-ced5bf926d0f"},"b_577881":{"box":[0.46678448437500003,0.47739322265624995,0.48323214062500003,0.49959755859375],"agent_ids":[1],"loc_ids":[1,10],"action_ids":[8],"duplex_ids":[13],"triplet_ids":[157,164],"tube_uid":"cba86031-f8dd-4b34-a1cc-9ce792f94029"},"b_577882":{"box":[0.5789017479166667,0.47788691328125,0.6055469510416667,0.57410518125],"agent_ids":[5],"loc_ids":[15],"action_ids":[8],"duplex_ids":[75],"triplet_ids":[],"tube_uid":"a4649107-7ca7-4e40-8bae-5b22bfced7bc"},"b_577883":{"box":[0.49392311718750004,0.47295235546875,0.5021469453125,0.48134066015625],"agent_ids":[1],"loc_ids":[15],"action_ids":[8],"duplex_ids":[13],"triplet_ids":[],"tube_uid":"664fa80e-3895-4288-a471-14bc7ae19462"},"b_577884":{"box":[0.3939213671875,0.48972896484375,0.4475407265625,0.55634197265625],"agent_ids":[1],"loc_ids":[1],"action_ids":[3],"duplex_ids":[9],"triplet_ids":[109],"tube_uid":"aeb91fe4-0365-4445-b6c3-bfbb87462296"},"b_577885":{"box":[0.60066840625,0.3547759453125,0.83685675,0.6745183828125001],"agent_ids":[5],"loc_ids":[15],"action_ids":[8],"duplex_ids":[75],"triplet_ids":[],"tube_uid":"1c832211-6af4-4d32-ae1b-8abb70f04ba2"},"b_577886":{"box":[0.49392311718750004,0.47344578515625,0.5041206640625,0.47887351171875003],"agent_ids":[1],"loc_ids":[13],"action_ids":[8],"duplex_ids":[13],"triplet_ids":[167],"tube_uid":"4bee193c-beca-497b-8dde-1ab78ac81929"},"b_577887":{"box":[0.446389390625,0.47245892578125004,0.457573796875,0.48479466796875004],"agent_ids":[1],"loc_ids":[4],"action_ids":[4],"duplex_ids":[10],"triplet_ids":[123],"tube_uid":"18171e83-bb91-4370-800f-e82f518ccd4e"},"b_577888":{"box":[0.042106,0.48972896484375,0.04802715625,0.51884131640625],"agent_ids":[0],"loc_ids":[8],"action_ids":[4],"duplex_ids":[1],"triplet_ids":[18],"tube_uid":"c159bdca-129b-43b8-a620-c8b16b799135"},"b_577889":{"box":[0.5357001640625001,0.486521671875,0.5715560546875,0.5181011718749999],"agent_ids":[3],"loc_ids":[15],"action_ids":[8],"duplex_ids":[43],"triplet_ids":[],"tube_uid":"56f7bd50-0916-4f1e-987d-577abadac850"},"b_577890":{"box":[0.49918651249999996,0.47944828203125,0.5126736875,0.49425131796875005],"agent_ids":[1],"loc_ids":[15],"action_ids":[8],"duplex_ids":[13],"triplet_ids":[],"tube_uid":"935ff43f-d6d7-4cb2-816b-78a43b60f41f"},"b_577891":{"box":[0.0902976328125,0.49466326171875,0.1031268046875,0.5139070195312501],"agent_ids":[0],"loc_ids":[11],"action_ids":[20],"duplex_ids":[7],"triplet_ids":[93],"tube_uid":"938a900b-5a78-4365-9804-df678678e9c3"},"b_577892":{"box":[0.43592897291666666,0.474234709375,0.44277111458333335,0.48657045156250006],"agent_ids":[1],"loc_ids":[4],"action_ids":[8],"duplex_ids":[13],"triplet_ids":[159],"tube_uid":"17cd603e-8526-4f1d-b297-9e41d0fa9c43"},"b_577893":{"box":[0.415467796875,0.47517278906250004,0.431257546875,0.49293625781250006],"agent_ids":[1],"loc_ids":[4,10],"action_ids":[4],"duplex_ids":[10],"triplet_ids":[123,128],"tube_uid":"842fdbea-0d59-4e43-8bda-c76bb81f3efc"},"b_577894":{"box":[0.7039596874999999,0.51094644140625,0.7605396249999999,0.7028905898437501],"agent_ids":[0],"loc_ids":[1],"action_ids":[8],"duplex_ids":[3],"triplet_ids":[37],"tube_uid":"c14c2a1f-1d3e-4586-8f95-10ca81ca3574"},"b_577895":{"box":[0.4276395479166667,0.47615964843749997,0.4348765166666667,0.4870151015625],"agent_ids":[1],"loc_ids":[4,10],"action_ids":[8],"duplex_ids":[13],"triplet_ids":[159,164],"tube_uid":"4476ffdf-a76f-46f7-8869-50d436c38ae4"},"b_577896":{"box":[0.5424444307291666,0.48664739453125005,0.57204875625,0.5234068148437501],"agent_ids":[3],"loc_ids":[15],"action_ids":[8],"duplex_ids":[43],"triplet_ids":[],"tube_uid":"f91f8ea5-6ed5-44f5-809d-e4df47c4a8dc"},"b_577897":{"box":[0.01572582708333333,0.49910158203125,0.06917124895833333,0.5287102742187499],"agent_ids":[1],"loc_ids":[14],"action_ids":[8],"duplex_ids":[13],"triplet_ids":[],"tube_uid":"9180c14d-1b72-4b44-b2d0-0985c7f97500"},"b_577898":{"box":[0.030104960937499998,0.49359140859375,0.08547330677083333,0.517936575],"agent_ids":[1],"loc_ids":[14],"action_ids":[8],"duplex_ids":[13],"triplet_ids":[],"tube_uid":"bbaf48a5-319f-4df7-80dd-ba3f7d1b9201"},"b_577899":{"box":[0.4653041953125,0.47319907031249997,0.4866861484375,0.4840545234375],"agent_ids":[1],"loc_ids":[15],"action_ids":[8],"duplex_ids":[13],"triplet_ids":[],"tube_uid":"10bf55d9-a063-4a14-8585-cbe49218077b"},"b_577900":{"box":[0.49606179166666664,0.47443408203125,0.5052724791666666,0.48973040234375],"agent_ids":[1],"loc_ids":[0],"action_ids":[3],"duplex_ids":[9],"triplet_ids":[108],"tube_uid":"67638dd1-c583-4804-8bb0-88ab165eadea"},"b_577901":{"box":[0.562180890625,0.48134066015625,0.594418296875,0.55880912109375],"agent_ids":[5],"loc_ids":[15],"action_ids":[8],"duplex_ids":[75],"triplet_ids":[],"tube_uid":"13e732cc-de11-4f48-b8e7-7f198d29559d"},"b_577902":{"box":[0.5567539729166667,0.47467905625,0.5676086171875,0.49540371015625],"agent_ids":[0],"loc_ids":[9],"action_ids":[3],"duplex_ids":[0],"triplet_ids":[7],"tube_uid":"ed10a89c-7db8-434b-ab46-030f7b37f2f8"},"b_577903":{"box":[0.35592946458333335,0.48060160703125004,0.35889004270833336,0.4954023140625],"agent_ids":[0],"loc_ids":[8],"action_ids":[4],"duplex_ids":[1],"triplet_ids":[18],"tube_uid":"348ce33d-7ba3-4702-a481-9a4fecc792a2"},"b_577904":{"box":[0.2320764296875,0.47936694140625,0.2449056015625,0.51440044921875],"agent_ids":[0],"loc_ids":[8],"action_ids":[3],"duplex_ids":[0],"triplet_ids":[6],"tube_uid":"9fbeec73-a3aa-463f-a891-2f36105dc17e"},"b_577905":{"box":[0.024013578125,0.50502528515625,0.125331140625,0.5933491992187501],"agent_ids":[1],"loc_ids":[4],"action_ids":[8],"duplex_ids":[13],"triplet_ids":[159],"tube_uid":"c32d81df-6a8e-47ae-ad36-abe44f19ec87"},"b_577906":{"box":[0.4105335,0.47245892578125004,0.41974418750000003,0.48775524609375004],"agent_ids":[1],"loc_ids":[14],"action_ids":[8],"duplex_ids":[13],"triplet_ids":[],"tube_uid":"e66ad7c5-01e4-42c8-82c8-e478612dcc71"},"b_577907":{"box":[0.43865899218750004,0.48208080468750003,0.46925163281250004,0.5166208828125001],"agent_ids":[1],"loc_ids":[1,10],"action_ids":[3],"duplex_ids":[9],"triplet_ids":[109,116],"tube_uid":"328e277f-e631-45eb-a210-3c398e2f19ec"},"b_577908":{"box":[0.242444275,0.49540231484374997,0.31020667812499997,0.5506642562499999],"agent_ids":[1],"loc_ids":[4],"action_ids":[8],"duplex_ids":[13],"triplet_ids":[159],"tube_uid":"0dd955ff-d58b-4cd7-85b5-2a4725bd992d"},"b_577909":{"box":[0.5340553984375,0.49120925390625,0.5468845703125,0.51341358984375],"agent_ids":[3],"loc_ids":[15],"action_ids":[8],"duplex_ids":[43],"triplet_ids":[],"tube_uid":"46e7daf6-a2f0-4ab8-8be3-bd4b3053bfb3"},"b_577910":{"box":[0.47780441406249996,0.47936694140625,0.5037917109375,0.50847929296875],"agent_ids":[1],"loc_ids":[0],"action_ids":[3],"duplex_ids":[9],"triplet_ids":[108],"tube_uid":"ddfafab9-3687-41f0-9dc4-dbdc3f7b22b7"},"b_577911":{"box":[0.4722122109375,0.47393921484375,0.4870151015625,0.48627495703125],"agent_ids":[1],"loc_ids":[1],"action_ids":[3],"duplex_ids":[9],"triplet_ids":[109],"tube_uid":"d8fdc61f-bfd6-4b28-8084-e3d020274c9c"},"b_577912":{"box":[0.38964497656249997,0.478626796875,0.3998425234375,0.492442828125],"agent_ids":[1],"loc_ids":[14],"action_ids":[8],"duplex_ids":[13],"triplet_ids":[],"tube_uid":"ba522c42-8ccf-49f3-95ac-9c9d224a6896"},"b_577913":{"box":[0.399711296875,0.47507335234375,0.4105665416666667,0.49244220234374997],"agent_ids":[1],"loc_ids":[14],"action_ids":[8],"duplex_ids":[13],"triplet_ids":[],"tube_uid":"52d6d47f-ea63-4a73-bc20-674b4e404aa0"},"b_577914":{"box":[0.1328970625,0.49342968750000005,0.19934559375,0.569417859375],"agent_ids":[1],"loc_ids":[4],"action_ids":[8],"duplex_ids":[13],"triplet_ids":[159],"tube_uid":"40568714-4ae3-46d1-a937-55ccf7ba1b16"}},"av_action_ids":[1]}},"agent_tubes":{"2Ola80CvNQVGoHZPybxZyWtQ1tKbgpMq-001":{"label_id":9,"annos":{"44":"b_569976","45":"b_570016","46":"b_570057","47":"b_570098","48":"b_570139","49":"b_570181","50":"b_570223","61":"b_570262","62":"b_570307","63":"b_570351","64":"b_570394","65":"b_570436","66":"b_570478","67":"b_570518","68":"b_570557","69":"b_570598","70":"b_570643","71":"b_570687","72":"b_570732","73":"b_570776","74":"b_570820","75":"b_570865","76":"b_570909","77":"b_570952","78":"b_570993","79":"b_571034","80":"b_571075","81":"b_571117","82":"b_571159","83":"b_571200","84":"b_571242","85":"b_571282","86":"b_571322","87":"b_571364","88":"b_571404","89":"b_571444","90":"b_571484","91":"b_571525","92":"b_571569","93":"b_571612","94":"b_571656","95":"b_571700","96":"b_571742","97":"b_571785","98":"b_571830","99":"b_571875","100":"b_571918","101":"b_571961","102":"b_572003","103":"b_572043","3":"b_573080","4":"b_573122","5":"b_573163","6":"b_573203","7":"b_573242","8":"b_573281","9":"b_573320","10":"b_573359","11":"b_573398","12":"b_573437","13":"b_573476","14":"b_573517","104":"b_573557","105":"b_573596","106":"b_573636","107":"b_573676"}},"4055cc5f-311f-4931-b100-3f7e98595245-001":{"label_id":1,"annos":{"44":"b_569977","45":"b_570017","46":"b_570058","47":"b_570099","48":"b_570140","49":"b_570182","50":"b_570224","61":"b_570263","62":"b_570308","63":"b_570352","64":"b_570395","65":"b_570437","66":"b_570479","67":"b_570519","68":"b_570558","69":"b_570599","70":"b_570644","71":"b_570688","72":"b_570733","73":"b_570777","74":"b_570821","75":"b_570866","76":"b_570910","77":"b_570953","78":"b_570994","79":"b_571035","80":"b_571076","81":"b_571118","82":"b_571160","83":"b_571201","84":"b_571243","85":"b_571283","86":"b_571323","87":"b_571365","88":"b_571405","89":"b_571445","90":"b_571485","91":"b_571526","92":"b_571570","93":"b_571613","94":"b_571657","95":"b_571701","96":"b_571743","97":"b_571786","98":"b_571832","99":"b_571877","100":"b_571920","101":"b_571963","102":"b_572005","103":"b_572045","177":"b_572087","178":"b_572130","179":"b_572176","180":"b_572222","181":"b_572266","182":"b_572310","183":"b_572356","184":"b_572401","185":"b_572446","186":"b_572490","187":"b_572534","188":"b_572576","189":"b_572619","190":"b_572662","191":"b_572706","192":"b_572749","193":"b_572792","194":"b_572834","195":"b_572876","196":"b_572918","197":"b_572960","198":"b_573002","199":"b_573043","10":"b_573360","11":"b_573399","12":"b_573438","13":"b_573477","14":"b_573518","104":"b_573559","105":"b_573598","106":"b_573638","107":"b_573678","108":"b_573717","109":"b_573755","110":"b_573794","111":"b_573830","112":"b_573869","113":"b_573907","114":"b_573946","115":"b_573982","116":"b_574020","117":"b_574059","118":"b_574097","119":"b_574134","120":"b_574171","121":"b_574208","122":"b_574246","123":"b_574283","124":"b_574320","125":"b_574358","126":"b_574396","127":"b_574433","128":"b_574470","129":"b_574507","130":"b_574543","131":"b_574580","132":"b_574617","133":"b_574654","134":"b_574691","138":"b_574728","140":"b_574765","141":"b_574800","142":"b_574836","143":"b_574874","144":"b_574910","145":"b_574945","156":"b_574979","157":"b_575015","158":"b_575053","159":"b_575093","160":"b_575133","161":"b_575172","162":"b_575210","163":"b_575248","164":"b_575285","165":"b_575322","166":"b_575360","167":"b_575397","168":"b_575437","169":"b_575477","170":"b_575518","171":"b_575560","172":"b_575602","173":"b_575646","174":"b_575690","175":"b_575736","176":"b_575780","15":"b_575821","16":"b_575861","17":"b_575900","18":"b_575939","19":"b_575979","20":"b_576018","21":"b_576056","22":"b_576093","23":"b_576131","24":"b_576168","25":"b_576204","26":"b_576242","27":"b_576281","28":"b_576320","29":"b_576359","30":"b_576399","31":"b_576439","32":"b_576479","33":"b_576519","34":"b_576558","35":"b_576596","36":"b_576634","37":"b_576674","38":"b_576716","39":"b_576756","40":"b_576796","41":"b_576835","42":"b_576873","43":"b_576911","51":"b_576950","52":"b_576989","53":"b_577029","54":"b_577069","55":"b_577110","56":"b_577152","57":"b_577194","58":"b_577236","59":"b_577279","60":"b_577322","135":"b_577365","136":"b_577401","137":"b_577437","139":"b_577471","146":"b_577505","147":"b_577538","148":"b_577572","149":"b_577606","150":"b_577640","151":"b_577674","152":"b_577708","153":"b_577741","154":"b_577774","155":"b_577807"}},"f2f0459c-5c5f-414d-9a00-4433b0bd414e-001":{"label_id":1,"annos":{"44":"b_569978","45":"b_570018","46":"b_570059","47":"b_570100","48":"b_570141","49":"b_570183","50":"b_570225","61":"b_570264","62":"b_570309","63":"b_570353","64":"b_570396","65":"b_570438","3":"b_573081","4":"b_573123","5":"b_573164","6":"b_573204","7":"b_573243","8":"b_573282","9":"b_573321","10":"b_573361","11":"b_573400","12":"b_573439","13":"b_573478","14":"b_573519","15":"b_575822","16":"b_575862","17":"b_575901","18":"b_575940","19":"b_575980","20":"b_576019","21":"b_576057","22":"b_576094","23":"b_576132","24":"b_576169","25":"b_576205","26":"b_576243","27":"b_576282","28":"b_576321","29":"b_576360","30":"b_576400","31":"b_576440","32":"b_576480","33":"b_576520","34":"b_576559","35":"b_576597","36":"b_576635","37":"b_576675","38":"b_576717","39":"b_576757","40":"b_576797","41":"b_576836","42":"b_576874","43":"b_576912","51":"b_576951","52":"b_576990","53":"b_577030","54":"b_577070","55":"b_577111","56":"b_577153","57":"b_577195","58":"b_577237","59":"b_577280","60":"b_577323"}},"4650d92f-e8ee-4c7a-bf4b-bc5a5fb2c13a-001":{"label_id":1,"annos":{"44":"b_569979","45":"b_570019","46":"b_570060","47":"b_570101","48":"b_570142","49":"b_570184","50":"b_570226","61":"b_570265","62":"b_570310","63":"b_570354","64":"b_570397","65":"b_570439","66":"b_570480","67":"b_570520","68":"b_570559","69":"b_570600","70":"b_570645","71":"b_570689","72":"b_570734","73":"b_570778","74":"b_570822","75":"b_570867","76":"b_570911","77":"b_570954","78":"b_570995","79":"b_571036","80":"b_571077","81":"b_571119","82":"b_571161","83":"b_571202","84":"b_571244","85":"b_571284","86":"b_571324","87":"b_571366","88":"b_571406","89":"b_571446","90":"b_571486","91":"b_571527","92":"b_571571","93":"b_571614","94":"b_571658","95":"b_571702","96":"b_571744","97":"b_571787","98":"b_571833","3":"b_573082","4":"b_573124","5":"b_573165","6":"b_573205","7":"b_573244","8":"b_573283","9":"b_573322","10":"b_573362","11":"b_573401","12":"b_573440","13":"b_573479","14":"b_573520","15":"b_575823","16":"b_575863","17":"b_575902","18":"b_575941","19":"b_575981","20":"b_576020","21":"b_576058","22":"b_576095","23":"b_576133","24":"b_576170","25":"b_576206","26":"b_576244","27":"b_576283","28":"b_576322","29":"b_576361","30":"b_576401","31":"b_576441","32":"b_576481","33":"b_576521","34":"b_576560","35":"b_576598","36":"b_576636","37":"b_576676","38":"b_576718","39":"b_576758","40":"b_576798","41":"b_576837","42":"b_576875","43":"b_576913","51":"b_576952","52":"b_576991","53":"b_577031","54":"b_577071","55":"b_577112","56":"b_577154","57":"b_577196","58":"b_577238","59":"b_577281","60":"b_577324","1":"b_577839","2":"b_577877"}},"cba86031-f8dd-4b34-a1cc-9ce792f94029-001":{"label_id":1,"annos":{"44":"b_569980","45":"b_570021","46":"b_570062","47":"b_570103","48":"b_570144","49":"b_570186","50":"b_570228","61":"b_570268","62":"b_570313","63":"b_570356","64":"b_570399","65":"b_570442","66":"b_570483","67":"b_570523","68":"b_570561","69":"b_570603","70":"b_570648","71":"b_570692","72":"b_570737","86":"b_571328","87":"b_571370","88":"b_571410","89":"b_571450","90":"b_571490","91":"b_571531","92":"b_571575","93":"b_571618","94":"b_571662","95":"b_571706","96":"b_571748","97":"b_571791","98":"b_571837","99":"b_571880","100":"b_571923","101":"b_571966","102":"b_572008","103":"b_572048","3":"b_573086","4":"b_573127","5":"b_573167","6":"b_573206","7":"b_573245","8":"b_573284","9":"b_573323","10":"b_573363","11":"b_573402","12":"b_573441","13":"b_573481","14":"b_573522","104":"b_573561","105":"b_573601","106":"b_573641","107":"b_573681","108":"b_573720","109":"b_573758","110":"b_573797","111":"b_573833","112":"b_573872","113":"b_573910","114":"b_573949","115":"b_573985","116":"b_574023","117":"b_574062","118":"b_574100","119":"b_574137","120":"b_574174","121":"b_574211","122":"b_574249","123":"b_574286","124":"b_574323","125":"b_574361","126":"b_574399","127":"b_574436","128":"b_574473","129":"b_574509","130":"b_574545","131":"b_574582","132":"b_574619","133":"b_574656","134":"b_574693","138":"b_574732","140":"b_574769","141":"b_574804","142":"b_574840","15":"b_575825","16":"b_575865","17":"b_575904","18":"b_575943","19":"b_575983","20":"b_576022","21":"b_576060","22":"b_576097","23":"b_576135","24":"b_576172","25":"b_576208","26":"b_576246","27":"b_576285","28":"b_576324","29":"b_576363","30":"b_576403","31":"b_576443","32":"b_576483","33":"b_576523","34":"b_576562","35":"b_576600","36":"b_576638","37":"b_576678","38":"b_576720","39":"b_576760","40":"b_576800","41":"b_576838","42":"b_576876","43":"b_576914","51":"b_576954","52":"b_576993","53":"b_577033","54":"b_577073","55":"b_577114","56":"b_577156","57":"b_577198","58":"b_577241","59":"b_577284","60":"b_577326","135":"b_577368","136":"b_577404","137":"b_577440","139":"b_577475","1":"b_577843","2":"b_577881"}},"a4649107-7ca7-4e40-8bae-5b22bfced7bc-001":{"label_id":5,"annos":{"44":"b_569981","45":"b_570022","46":"b_570063","47":"b_570104","48":"b_570145","49":"b_570187","50":"b_570229","61":"b_570269","62":"b_570314","63":"b_570357","3":"b_573087","4":"b_573128","5":"b_573168","6":"b_573207","7":"b_573246","8":"b_573285","9":"b_573324","10":"b_573364","11":"b_573403","12":"b_573442","13":"b_573482","14":"b_573523","15":"b_575826","16":"b_575866","17":"b_575905","18":"b_575944","19":"b_575984","20":"b_576023","21":"b_576061","22":"b_576098","23":"b_576136","24":"b_576173","25":"b_576209","26":"b_576247","27":"b_576286","28":"b_576325","29":"b_576364","30":"b_576404","31":"b_576444","32":"b_576484","33":"b_576524","34":"b_576563","35":"b_576601","36":"b_576639","37":"b_576679","38":"b_576721","39":"b_576761","40":"b_576801","41":"b_576839","42":"b_576877","43":"b_576915","51":"b_576955","52":"b_576994","53":"b_577034","54":"b_577074","55":"b_577115","56":"b_577157","57":"b_577199","58":"b_577242","59":"b_577285","60":"b_577327","1":"b_577844","2":"b_577882"}},"664fa80e-3895-4288-a471-14bc7ae19462-001":{"label_id":1,"annos":{"44":"b_569982","45":"b_570023","46":"b_570064","47":"b_570105","48":"b_570146","49":"b_570188","50":"b_570230","61":"b_570270","62":"b_570315","63":"b_570358","64":"b_570400","65":"b_570443","66":"b_570484","67":"b_570524","68":"b_570562","69":"b_570604","70":"b_570649","71":"b_570693","72":"b_570738","73":"b_570781","74":"b_570826","75":"b_570871","76":"b_570915","77":"b_570958","78":"b_570999","79":"b_571040","80":"b_571081","81":"b_571123","82":"b_571165","83":"b_571206","84":"b_571248","85":"b_571288","86":"b_571329","87":"b_571371","88":"b_571411","89":"b_571451","90":"b_571491","91":"b_571532","92":"b_571576","93":"b_571619","94":"b_571663","95":"b_571707","96":"b_571749","97":"b_571792","98":"b_571838","99":"b_571881","100":"b_571924","101":"b_571967","102":"b_572009","103":"b_572049","177":"b_572090","178":"b_572135","179":"b_572181","180":"b_572227","181":"b_572271","182":"b_572315","183":"b_572361","184":"b_572406","185":"b_572451","186":"b_572495","187":"b_572539","188":"b_572581","189":"b_572624","190":"b_572667","191":"b_572711","192":"b_572754","193":"b_572797","194":"b_572839","195":"b_572881","196":"b_572923","197":"b_572965","198":"b_573007","199":"b_573048","3":"b_573088","4":"b_573129","5":"b_573169","6":"b_573208","7":"b_573247","8":"b_573286","9":"b_573325","10":"b_573365","11":"b_573404","12":"b_573443","13":"b_573483","14":"b_573524","104":"b_573562","105":"b_573602","106":"b_573642","107":"b_573682","108":"b_573721","109":"b_573759","110":"b_573798","111":"b_573834","112":"b_573873","113":"b_573911","114":"b_573950","115":"b_573986","116":"b_574024","117":"b_574063","118":"b_574101","119":"b_574138","120":"b_574175","121":"b_574212","122":"b_574250","123":"b_574287","124":"b_574324","125":"b_574362","126":"b_574400","127":"b_574437","128":"b_574474","129":"b_574510","130":"b_574546","131":"b_574583","132":"b_574620","133":"b_574657","134":"b_574694","138":"b_574733","140":"b_574770","141":"b_574805","142":"b_574841","143":"b_574878","144":"b_574914","145":"b_574949","156":"b_574982","157":"b_575018","158":"b_575057","159":"b_575097","160":"b_575137","161":"b_575176","162":"b_575214","163":"b_575252","164":"b_575289","165":"b_575326","166":"b_575364","167":"b_575401","168":"b_575440","169":"b_575480","170":"b_575521","171":"b_575563","172":"b_575605","173":"b_575649","174":"b_575694","175":"b_575740","176":"b_575784","15":"b_575827","16":"b_575867","17":"b_575906","18":"b_575945","19":"b_575985","20":"b_576024","21":"b_576062","22":"b_576099","23":"b_576137","24":"b_576174","25":"b_576210","26":"b_576248","27":"b_576287","28":"b_576326","29":"b_576365","30":"b_576405","31":"b_576445","32":"b_576485","33":"b_576525","34":"b_576564","35":"b_576602","36":"b_576640","37":"b_576680","38":"b_576722","39":"b_576762","40":"b_576802","41":"b_576840","42":"b_576878","43":"b_576916","51":"b_576956","52":"b_576995","53":"b_577035","54":"b_577075","55":"b_577116","56":"b_577158","57":"b_577200","58":"b_577243","59":"b_577286","60":"b_577328","135":"b_577369","136":"b_577405","137":"b_577441","139":"b_577476","146":"b_577509","147":"b_577542","148":"b_577576","149":"b_577610","150":"b_577644","151":"b_577678","152":"b_577711","153":"b_577744","154":"b_577777","155":"b_577810","1":"b_577845","2":"b_577883"}},"594f1830-ef06-4a09-b1f7-3ad8d2220dcd-001":{"label_id":0,"annos":{"44":"b_569983","45":"b_570024","46":"b_570065","47":"b_570106","48":"b_570147","49":"b_570189","50":"b_570231","61":"b_570271","62":"b_570316","63":"b_570359","64":"b_570401","65":"b_570444","66":"b_570485","67":"b_570525","68":"b_570563","69":"b_570605","70":"b_570650","71":"b_570694","72":"b_570739","73":"b_570782","78":"b_571000","79":"b_571041","80":"b_571082","81":"b_571124","82":"b_571166","83":"b_571207","84":"b_571249","85":"b_571289","86":"b_571330","91":"b_571534","92":"b_571578","93":"b_571621","94":"b_571665","95":"b_571709","96":"b_571750","97":"b_571794","98":"b_571840","99":"b_571883","100":"b_571926","101":"b_571969","102":"b_572011","103":"b_572051","177":"b_572092","178":"b_572137","179":"b_572183","180":"b_572229","181":"b_572273","182":"b_572317","183":"b_572363","184":"b_572408","185":"b_572453","186":"b_572497","187":"b_572540","188":"b_572582","189":"b_572625","190":"b_572668","191":"b_572712","192":"b_572755","193":"b_572798","194":"b_572840","195":"b_572882","196":"b_572924","197":"b_572966","198":"b_573008","199":"b_573049","104":"b_573564","105":"b_573604","106":"b_573644","107":"b_573684","108":"b_573723","109":"b_573761","110":"b_573800","111":"b_573836","112":"b_573875","113":"b_573913","114":"b_573952","115":"b_573988","116":"b_574026","117":"b_574065","121":"b_574214","122":"b_574252","123":"b_574289","124":"b_574326","125":"b_574364","126":"b_574401","127":"b_574438","128":"b_574475","129":"b_574511","130":"b_574547","131":"b_574584","132":"b_574621","133":"b_574658","134":"b_574695","138":"b_574734","140":"b_574771","141":"b_574807","142":"b_574843","143":"b_574880","144":"b_574916","145":"b_574951","156":"b_574984","157":"b_575020","158":"b_575059","159":"b_575099","160":"b_575139","161":"b_575178","162":"b_575216","163":"b_575254","164":"b_575291","165":"b_575328","166":"b_575366","167":"b_575403","168":"b_575442","169":"b_575482","170":"b_575523","171":"b_575565","172":"b_575607","173":"b_575651","174":"b_575696","175":"b_575742","176":"b_575786","25":"b_576211","26":"b_576249","27":"b_576288","28":"b_576327","29":"b_576366","30":"b_576406","31":"b_576446","32":"b_576486","33":"b_576526","34":"b_576565","35":"b_576603","36":"b_576641","37":"b_576681","38":"b_576723","39":"b_576763","40":"b_576803","41":"b_576841","42":"b_576879","43":"b_576917","51":"b_576957","52":"b_576996","53":"b_577036","54":"b_577076","55":"b_577117","56":"b_577159","57":"b_577201","58":"b_577244","59":"b_577287","60":"b_577329","135":"b_577370","136":"b_577406","137":"b_577442","139":"b_577477","146":"b_577511","147":"b_577544","148":"b_577578","149":"b_577612","150":"b_577646","151":"b_577680","152":"b_577713","153":"b_577746","154":"b_577779","155":"b_577812"}},"aeb91fe4-0365-4445-b6c3-bfbb87462296-001":{"label_id":1,"annos":{"44":"b_569984","45":"b_570025","46":"b_570066","47":"b_570107","48":"b_570148","49":"b_570190","50":"b_570232","61":"b_570272","62":"b_570317","63":"b_570360","64":"b_570402","65":"b_570445","66":"b_570486","67":"b_570526","68":"b_570564","69":"b_570606","70":"b_570651","71":"b_570695","72":"b_570740","73":"b_570783","74":"b_570827","75":"b_570872","76":"b_570916","77":"b_570959","78":"b_571001","79":"b_571042","80":"b_571083","81":"b_571125","82":"b_571167","83":"b_571208","84":"b_571250","85":"b_571290","86":"b_571331","87":"b_571372","88":"b_571413","89":"b_571453","90":"b_571493","91":"b_571535","92":"b_571579","93":"b_571622","94":"b_571666","95":"b_571710","96":"b_571751","97":"b_571795","98":"b_571841","99":"b_571884","100":"b_571927","101":"b_571970","102":"b_572012","103":"b_572052","177":"b_572093","178":"b_572138","179":"b_572184","180":"b_572230","181":"b_572274","182":"b_572318","183":"b_572364","184":"b_572409","185":"b_572454","186":"b_572498","187":"b_572541","188":"b_572583","189":"b_572626","190":"b_572669","191":"b_572713","192":"b_572756","193":"b_572799","194":"b_572841","195":"b_572883","196":"b_572925","197":"b_572967","198":"b_573009","199":"b_573050","3":"b_573089","4":"b_573130","5":"b_573170","6":"b_573209","7":"b_573248","8":"b_573287","9":"b_573326","10":"b_573366","11":"b_573405","12":"b_573444","13":"b_573484","14":"b_573525","104":"b_573565","105":"b_573605","106":"b_573645","107":"b_573685","108":"b_573724","109":"b_573762","110":"b_573801","111":"b_573837","112":"b_573876","113":"b_573914","114":"b_573953","115":"b_573989","116":"b_574027","117":"b_574066","118":"b_574103","119":"b_574140","120":"b_574177","121":"b_574215","122":"b_574253","123":"b_574290","124":"b_574327","125":"b_574365","126":"b_574402","127":"b_574439","128":"b_574476","129":"b_574512","130":"b_574548","131":"b_574585","132":"b_574622","133":"b_574659","134":"b_574696","138":"b_574735","140":"b_574772","141":"b_574808","142":"b_574844","143":"b_574881","144":"b_574917","145":"b_574952","156":"b_574985","157":"b_575021","158":"b_575060","159":"b_575100","160":"b_575140","161":"b_575179","162":"b_575217","163":"b_575255","164":"b_575292","165":"b_575329","166":"b_575367","167":"b_575404","168":"b_575443","169":"b_575483","170":"b_575524","171":"b_575566","172":"b_575608","173":"b_575652","174":"b_575697","175":"b_575743","176":"b_575787","15":"b_575828","16":"b_575868","17":"b_575907","18":"b_575946","19":"b_575986","20":"b_576025","21":"b_576063","22":"b_576100","23":"b_576138","24":"b_576175","25":"b_576212","26":"b_576250","27":"b_576289","28":"b_576328","29":"b_576367","30":"b_576407","31":"b_576447","32":"b_576487","33":"b_576527","34":"b_576566","35":"b_576604","36":"b_576642","37":"b_576682","38":"b_576724","39":"b_576764","40":"b_576804","41":"b_576842","42":"b_576880","43":"b_576918","51":"b_576958","52":"b_576997","53":"b_577037","54":"b_577077","55":"b_577118","56":"b_577160","57":"b_577202","58":"b_577245","59":"b_577288","60":"b_577330","135":"b_577371","136":"b_577407","137":"b_577443","139":"b_577478","146":"b_577512","147":"b_577545","148":"b_577579","149":"b_577613","150":"b_577647","151":"b_577681","152":"b_577714","153":"b_577747","154":"b_577780","155":"b_577813","1":"b_577846","2":"b_577884"}},"4bee193c-beca-497b-8dde-1ab78ac81929-001":{"label_id":1,"annos":{"44":"b_569985","45":"b_570026","46":"b_570067","47":"b_570108","48":"b_570149","49":"b_570191","50":"b_570233","61":"b_570273","62":"b_570318","63":"b_570361","64":"b_570403","65":"b_570446","66":"b_570487","67":"b_570527","68":"b_570565","69":"b_570607","70":"b_570652","71":"b_570696","72":"b_570741","73":"b_570784","74":"b_570828","75":"b_570873","76":"b_570917","77":"b_570960","78":"b_571002","79":"b_571043","80":"b_571084","81":"b_571126","82":"b_571168","83":"b_571209","84":"b_571251","85":"b_571291","86":"b_571332","87":"b_571373","88":"b_571414","89":"b_571454","90":"b_571494","91":"b_571536","92":"b_571580","93":"b_571623","94":"b_571667","95":"b_571711","96":"b_571752","97":"b_571796","98":"b_571842","99":"b_571885","100":"b_571928","101":"b_571971","102":"b_572013","103":"b_572053","177":"b_572094","178":"b_572139","179":"b_572185","180":"b_572231","181":"b_572275","182":"b_572319","183":"b_572365","184":"b_572410","185":"b_572455","186":"b_572499","187":"b_572542","188":"b_572584","189":"b_572627","190":"b_572670","191":"b_572714","192":"b_572757","193":"b_572800","194":"b_572842","195":"b_572884","196":"b_572926","197":"b_572968","198":"b_573010","199":"b_573051","3":"b_573091","4":"b_573132","5":"b_573172","6":"b_573211","7":"b_573250","8":"b_573289","9":"b_573328","10":"b_573368","11":"b_573407","12":"b_573446","13":"b_573486","14":"b_573527","104":"b_573566","105":"b_573606","106":"b_573646","107":"b_573686","108":"b_573725","109":"b_573763","110":"b_573802","111":"b_573838","112":"b_573877","113":"b_573915","114":"b_573954","115":"b_573990","116":"b_574028","117":"b_574067","118":"b_574104","119":"b_574141","120":"b_574178","121":"b_574216","122":"b_574254","123":"b_574291","124":"b_574328","125":"b_574366","126":"b_574403","127":"b_574440","128":"b_574477","129":"b_574513","130":"b_574549","131":"b_574586","132":"b_574623","133":"b_574660","134":"b_574697","138":"b_574736","140":"b_574773","141":"b_574809","142":"b_574845","143":"b_574882","144":"b_574918","145":"b_574953","156":"b_574986","157":"b_575022","158":"b_575061","159":"b_575101","160":"b_575141","161":"b_575180","162":"b_575218","163":"b_575256","164":"b_575293","165":"b_575330","166":"b_575368","167":"b_575405","168":"b_575444","169":"b_575484","170":"b_575525","171":"b_575567","172":"b_575609","173":"b_575653","174":"b_575698","175":"b_575744","176":"b_575788","15":"b_575830","16":"b_575870","17":"b_575909","18":"b_575948","19":"b_575988","20":"b_576027","21":"b_576065","22":"b_576102","23":"b_576140","24":"b_576177","25":"b_576214","26":"b_576252","27":"b_576291","28":"b_576330","29":"b_576369","30":"b_576409","31":"b_576449","32":"b_576489","33":"b_576529","34":"b_576568","35":"b_576606","36":"b_576644","37":"b_576684","38":"b_576726","39":"b_576766","40":"b_576805","41":"b_576843","42":"b_576881","43":"b_576919","51":"b_576959","52":"b_576998","53":"b_577038","54":"b_577078","55":"b_577119","56":"b_577161","57":"b_577203","58":"b_577246","59":"b_577289","60":"b_577331","135":"b_577372","136":"b_577408","137":"b_577444","139":"b_577479","146":"b_577513","147":"b_577546","148":"b_577580","149":"b_577614","150":"b_577648","151":"b_577682","152":"b_577715","153":"b_577748","154":"b_577781","155":"b_577814","1":"b_577848","2":"b_577886"}},"18171e83-bb91-4370-800f-e82f518ccd4e-001":{"label_id":1,"annos":{"44":"b_569986","45":"b_570027","46":"b_570068","47":"b_570109","48":"b_570150","49":"b_570192","50":"b_570234","61":"b_570274","62":"b_570319","63":"b_570362","64":"b_570404","65":"b_570447","66":"b_570488","67":"b_570528","68":"b_570566","69":"b_570608","70":"b_570653","71":"b_570697","72":"b_570742","73":"b_570785","74":"b_570829","75":"b_570874","76":"b_570918","77":"b_570961","78":"b_571003","79":"b_571044","80":"b_571085","81":"b_571127","82":"b_571169","83":"b_571210","84":"b_571252","85":"b_571292","86":"b_571333","87":"b_571374","88":"b_571415","89":"b_571455","90":"b_571495","91":"b_571537","92":"b_571581","93":"b_571624","94":"b_571668","95":"b_571712","96":"b_571753","97":"b_571797","98":"b_571843","99":"b_571886","100":"b_571929","101":"b_571972","102":"b_572014","3":"b_573092","4":"b_573133","5":"b_573173","6":"b_573212","7":"b_573251","8":"b_573290","9":"b_573329","10":"b_573369","11":"b_573408","12":"b_573447","13":"b_573487","14":"b_573528","114":"b_573955","115":"b_573991","116":"b_574029","117":"b_574068","118":"b_574105","119":"b_574142","120":"b_574179","121":"b_574217","122":"b_574255","123":"b_574292","124":"b_574329","125":"b_574367","126":"b_574404","127":"b_574441","128":"b_574478","129":"b_574514","130":"b_574550","131":"b_574587","132":"b_574624","133":"b_574661","134":"b_574698","138":"b_574737","140":"b_574774","141":"b_574810","142":"b_574846","143":"b_574883","144":"b_574919","145":"b_574954","15":"b_575831","16":"b_575871","17":"b_575910","18":"b_575949","19":"b_575989","20":"b_576028","21":"b_576066","22":"b_576103","23":"b_576141","24":"b_576178","25":"b_576215","26":"b_576253","27":"b_576292","28":"b_576331","29":"b_576370","30":"b_576410","31":"b_576450","32":"b_576490","33":"b_576530","34":"b_576569","35":"b_576607","36":"b_576645","37":"b_576685","38":"b_576727","39":"b_576767","40":"b_576806","41":"b_576844","42":"b_576882","43":"b_576920","51":"b_576960","52":"b_576999","53":"b_577039","54":"b_577079","55":"b_577120","56":"b_577162","57":"b_577204","58":"b_577247","59":"b_577290","60":"b_577332","135":"b_577373","136":"b_577409","137":"b_577445","139":"b_577480","146":"b_577514","147":"b_577547","148":"b_577581","149":"b_577615","150":"b_577649","151":"b_577683","152":"b_577716","1":"b_577849","2":"b_577887"}},"56f7bd50-0916-4f1e-987d-577abadac850-001":{"label_id":3,"annos":{"44":"b_569987","45":"b_570028","46":"b_570069","47":"b_570110","48":"b_570151","49":"b_570193","50":"b_570235","61":"b_570275","62":"b_570320","63":"b_570363","64":"b_570405","65":"b_570448","66":"b_570489","67":"b_570529","68":"b_570567","69":"b_570609","70":"b_570654","71":"b_570698","72":"b_570743","73":"b_570786","74":"b_570830","75":"b_570875","76":"b_570919","77":"b_570962","78":"b_571004","79":"b_571045","80":"b_571086","81":"b_571128","82":"b_571170","83":"b_571211","84":"b_571253","85":"b_571293","86":"b_571334","87":"b_571375","88":"b_571416","89":"b_571456","90":"b_571496","91":"b_571538","92":"b_571582","93":"b_571625","94":"b_571669","95":"b_571713","96":"b_571754","97":"b_571798","98":"b_571844","99":"b_571887","100":"b_571930","101":"b_571973","102":"b_572015","103":"b_572054","3":"b_573094","4":"b_573135","5":"b_573175","6":"b_573214","7":"b_573253","8":"b_573292","9":"b_573331","10":"b_573370","11":"b_573409","12":"b_573448","13":"b_573488","14":"b_573529","104":"b_573567","105":"b_573607","106":"b_573647","107":"b_573687","108":"b_573727","109":"b_573765","110":"b_573804","111":"b_573840","112":"b_573879","113":"b_573917","114":"b_573957","115":"b_573993","116":"b_574031","117":"b_574070","118":"b_574107","119":"b_574144","120":"b_574181","121":"b_574219","122":"b_574257","123":"b_574293","124":"b_574331","125":"b_574369","126":"b_574407","127":"b_574444","128":"b_574481","129":"b_574517","130":"b_574553","131":"b_574590","132":"b_574627","133":"b_574664","134":"b_574701","138":"b_574740","15":"b_575832","16":"b_575872","17":"b_575911","18":"b_575950","19":"b_575990","20":"b_576029","21":"b_576067","22":"b_576104","23":"b_576142","24":"b_576179","25":"b_576216","26":"b_576254","27":"b_576293","28":"b_576332","29":"b_576371","30":"b_576411","31":"b_576451","32":"b_576491","33":"b_576531","34":"b_576570","35":"b_576608","36":"b_576646","37":"b_576686","38":"b_576728","39":"b_576768","40":"b_576807","41":"b_576845","42":"b_576883","43":"b_576921","51":"b_576961","52":"b_577000","53":"b_577040","54":"b_577080","55":"b_577121","56":"b_577163","57":"b_577205","58":"b_577248","59":"b_577291","60":"b_577333","135":"b_577376","136":"b_577412","137":"b_577448","1":"b_577851","2":"b_577889"}},"935ff43f-d6d7-4cb2-816b-78a43b60f41f-001":{"label_id":1,"annos":{"44":"b_569988","45":"b_570029","46":"b_570070","47":"b_570111","48":"b_570152","49":"b_570194","50":"b_570236","61":"b_570277","62":"b_570322","63":"b_570365","64":"b_570407","65":"b_570449","66":"b_570490","67":"b_570531","68":"b_570569","69":"b_570611","70":"b_570656","71":"b_570700","72":"b_570745","73":"b_570788","74":"b_570832","75":"b_570877","76":"b_570921","77":"b_570964","78":"b_571005","79":"b_571046","80":"b_571087","81":"b_571129","82":"b_571171","83":"b_571212","84":"b_571254","85":"b_571294","86":"b_571335","87":"b_571376","88":"b_571417","89":"b_571457","90":"b_571497","91":"b_571539","92":"b_571583","93":"b_571626","94":"b_571670","95":"b_571714","96":"b_571756","97":"b_571800","98":"b_571846","99":"b_571889","100":"b_571932","101":"b_571975","102":"b_572017","103":"b_572056","177":"b_572098","178":"b_572143","179":"b_572189","180":"b_572235","181":"b_572279","182":"b_572323","183":"b_572369","184":"b_572414","185":"b_572459","186":"b_572503","187":"b_572546","188":"b_572588","189":"b_572631","190":"b_572674","191":"b_572718","192":"b_572761","193":"b_572804","194":"b_572846","195":"b_572888","196":"b_572930","197":"b_572972","198":"b_573014","199":"b_573055","3":"b_573095","4":"b_573136","5":"b_573176","6":"b_573215","7":"b_573254","8":"b_573293","9":"b_573332","10":"b_573371","11":"b_573410","12":"b_573449","13":"b_573489","14":"b_573530","104":"b_573569","105":"b_573609","106":"b_573649","107":"b_573689","108":"b_573729","109":"b_573767","110":"b_573806","111":"b_573842","112":"b_573881","113":"b_573919","114":"b_573958","115":"b_573995","116":"b_574033","117":"b_574072","118":"b_574109","119":"b_574146","120":"b_574183","121":"b_574221","122":"b_574259","123":"b_574295","124":"b_574332","125":"b_574370","126":"b_574408","127":"b_574445","128":"b_574482","129":"b_574518","130":"b_574554","131":"b_574591","132":"b_574628","133":"b_574665","134":"b_574702","138":"b_574742","140":"b_574778","141":"b_574814","142":"b_574850","143":"b_574887","144":"b_574923","145":"b_574958","156":"b_574989","157":"b_575025","158":"b_575064","159":"b_575104","160":"b_575144","161":"b_575183","162":"b_575221","163":"b_575259","164":"b_575296","165":"b_575333","166":"b_575371","167":"b_575408","168":"b_575448","169":"b_575488","170":"b_575529","171":"b_575571","172":"b_575613","173":"b_575657","174":"b_575702","175":"b_575748","176":"b_575792","15":"b_575833","16":"b_575873","17":"b_575912","18":"b_575951","19":"b_575991","20":"b_576030","21":"b_576068","22":"b_576105","23":"b_576143","24":"b_576180","25":"b_576217","26":"b_576255","27":"b_576294","28":"b_576333","29":"b_576372","30":"b_576412","31":"b_576452","32":"b_576492","33":"b_576532","34":"b_576571","35":"b_576609","36":"b_576648","37":"b_576688","38":"b_576729","39":"b_576769","40":"b_576808","41":"b_576846","42":"b_576884","43":"b_576922","51":"b_576962","52":"b_577001","53":"b_577041","54":"b_577081","55":"b_577123","56":"b_577165","57":"b_577207","58":"b_577250","59":"b_577293","60":"b_577335","135":"b_577377","136":"b_577413","137":"b_577449","139":"b_577484","146":"b_577518","147":"b_577551","148":"b_577585","149":"b_577618","150":"b_577652","151":"b_577686","152":"b_577719","153":"b_577751","154":"b_577784","155":"b_577817","1":"b_577852","2":"b_577890"}},"17cd603e-8526-4f1d-b297-9e41d0fa9c43-001":{"label_id":1,"annos":{"44":"b_569989","45":"b_570030","46":"b_570071","47":"b_570112","48":"b_570153","49":"b_570195","50":"b_570237","61":"b_570278","62":"b_570323","63":"b_570366","64":"b_570408","65":"b_570450","66":"b_570491","67":"b_570532","68":"b_570570","69":"b_570612","70":"b_570657","71":"b_570701","72":"b_570746","73":"b_570789","74":"b_570834","75":"b_570879","85":"b_571296","86":"b_571337","87":"b_571378","88":"b_571419","89":"b_571459","90":"b_571499","91":"b_571541","92":"b_571585","93":"b_571628","94":"b_571672","95":"b_571716","96":"b_571758","97":"b_571802","98":"b_571848","99":"b_571891","100":"b_571934","101":"b_571977","102":"b_572018","103":"b_572057","177":"b_572101","178":"b_572146","179":"b_572192","180":"b_572238","181":"b_572282","182":"b_572326","183":"b_572372","184":"b_572417","185":"b_572462","186":"b_572506","187":"b_572548","188":"b_572590","189":"b_572633","190":"b_572677","191":"b_572720","192":"b_572763","193":"b_572806","194":"b_572848","195":"b_572891","196":"b_572933","197":"b_572975","198":"b_573017","199":"b_573058","3":"b_573097","4":"b_573138","5":"b_573178","6":"b_573217","7":"b_573256","8":"b_573295","9":"b_573334","10":"b_573373","11":"b_573412","12":"b_573451","13":"b_573491","14":"b_573532","104":"b_573570","105":"b_573610","106":"b_573650","107":"b_573690","108":"b_573730","109":"b_573768","110":"b_573807","111":"b_573843","112":"b_573882","113":"b_573920","114":"b_573959","115":"b_573996","116":"b_574034","117":"b_574073","118":"b_574110","119":"b_574147","120":"b_574184","121":"b_574222","122":"b_574260","123":"b_574296","124":"b_574333","125":"b_574371","126":"b_574409","127":"b_574446","138":"b_574743","140":"b_574779","141":"b_574815","142":"b_574851","143":"b_574888","144":"b_574924","145":"b_574959","156":"b_574990","157":"b_575026","158":"b_575065","159":"b_575105","160":"b_575145","161":"b_575184","162":"b_575222","163":"b_575260","164":"b_575297","165":"b_575335","166":"b_575373","167":"b_575410","168":"b_575450","169":"b_575490","170":"b_575531","171":"b_575573","172":"b_575615","173":"b_575659","174":"b_575705","175":"b_575751","176":"b_575795","15":"b_575835","16":"b_575875","17":"b_575914","18":"b_575953","19":"b_575992","20":"b_576031","21":"b_576069","22":"b_576106","23":"b_576144","24":"b_576181","25":"b_576218","26":"b_576256","27":"b_576295","28":"b_576334","29":"b_576373","30":"b_576413","31":"b_576453","32":"b_576493","33":"b_576533","34":"b_576572","35":"b_576610","36":"b_576649","37":"b_576689","38":"b_576730","39":"b_576770","40":"b_576809","41":"b_576847","42":"b_576885","43":"b_576923","51":"b_576963","52":"b_577002","53":"b_577042","54":"b_577082","55":"b_577124","56":"b_577166","57":"b_577208","58":"b_577251","59":"b_577294","60":"b_577336","135":"b_577378","136":"b_577414","137":"b_577450","139":"b_577485","146":"b_577519","147":"b_577552","148":"b_577586","149":"b_577619","150":"b_577653","151":"b_577687","152":"b_577720","153":"b_577752","154":"b_577785","155":"b_577818","1":"b_577854","2":"b_577892"}},"842fdbea-0d59-4e43-8bda-c76bb81f3efc-001":{"label_id":1,"annos":{"44":"b_569990","45":"b_570031","46":"b_570072","47":"b_570113","48":"b_570154","49":"b_570196","50":"b_570238","61":"b_570279","62":"b_570324","63":"b_570367","64":"b_570409","65":"b_570451","66":"b_570492","67":"b_570533","68":"b_570571","69":"b_570614","70":"b_570659","71":"b_570703","72":"b_570748","73":"b_570791","74":"b_570836","75":"b_570881","76":"b_570924","77":"b_570967","78":"b_571008","79":"b_571049","80":"b_571090","81":"b_571132","82":"b_571174","83":"b_571215","84":"b_571257","85":"b_571298","86":"b_571339","87":"b_571379","88":"b_571420","89":"b_571460","90":"b_571500","91":"b_571542","92":"b_571586","93":"b_571629","94":"b_571673","95":"b_571717","96":"b_571759","97":"b_571803","98":"b_571849","99":"b_571892","100":"b_571935","101":"b_571978","102":"b_572019","103":"b_572059","3":"b_573098","4":"b_573139","5":"b_573179","6":"b_573218","7":"b_573257","8":"b_573296","9":"b_573335","10":"b_573374","11":"b_573413","12":"b_573452","13":"b_573492","14":"b_573533","104":"b_573572","105":"b_573612","106":"b_573652","107":"b_573692","108":"b_573731","109":"b_573770","110":"b_573808","111":"b_573845","112":"b_573883","113":"b_573922","15":"b_575836","16":"b_575876","17":"b_575915","18":"b_575954","19":"b_575993","20":"b_576032","21":"b_576070","22":"b_576107","23":"b_576145","24":"b_576182","25":"b_576219","26":"b_576257","27":"b_576296","28":"b_576335","29":"b_576374","30":"b_576414","31":"b_576454","32":"b_576494","33":"b_576534","34":"b_576573","35":"b_576611","36":"b_576650","37":"b_576690","38":"b_576731","39":"b_576771","40":"b_576810","41":"b_576848","42":"b_576886","43":"b_576924","51":"b_576964","52":"b_577003","53":"b_577043","54":"b_577083","55":"b_577125","56":"b_577167","57":"b_577209","58":"b_577252","59":"b_577295","60":"b_577337","1":"b_577855","2":"b_577893"}},"4476ffdf-a76f-46f7-8869-50d436c38ae4-001":{"label_id":1,"annos":{"44":"b_569991","45":"b_570032","46":"b_570073","47":"b_570114","48":"b_570155","49":"b_570197","50":"b_570239","61":"b_570280","62":"b_570325","63":"b_570368","64":"b_570410","65":"b_570452","66":"b_570493","67":"b_570534","68":"b_570572","69":"b_570615","70":"b_570660","71":"b_570704","72":"b_570749","73":"b_570792","74":"b_570837","75":"b_570882","76":"b_570925","77":"b_570968","78":"b_571009","79":"b_571050","80":"b_571091","81":"b_571133","82":"b_571175","83":"b_571216","84":"b_571258","85":"b_571299","86":"b_571340","87":"b_571380","88":"b_571421","89":"b_571461","90":"b_571501","91":"b_571543","92":"b_571587","93":"b_571630","94":"b_571674","3":"b_573100","4":"b_573141","5":"b_573181","6":"b_573220","7":"b_573259","8":"b_573298","9":"b_573337","10":"b_573376","11":"b_573415","12":"b_573454","13":"b_573494","14":"b_573535","123":"b_574298","124":"b_574335","125":"b_574373","126":"b_574411","127":"b_574448","128":"b_574484","129":"b_574520","130":"b_574556","131":"b_574593","132":"b_574630","133":"b_574667","134":"b_574704","138":"b_574745","140":"b_574781","141":"b_574817","142":"b_574853","143":"b_574890","144":"b_574926","145":"b_574961","156":"b_574992","157":"b_575029","158":"b_575068","159":"b_575108","160":"b_575148","161":"b_575187","162":"b_575225","163":"b_575263","164":"b_575300","165":"b_575338","166":"b_575376","167":"b_575413","168":"b_575453","169":"b_575493","170":"b_575535","171":"b_575578","172":"b_575621","173":"b_575665","174":"b_575711","15":"b_575838","16":"b_575878","17":"b_575917","18":"b_575956","19":"b_575995","20":"b_576034","21":"b_576071","22":"b_576108","23":"b_576146","24":"b_576183","25":"b_576220","26":"b_576258","27":"b_576297","28":"b_576336","29":"b_576375","30":"b_576415","31":"b_576455","32":"b_576495","33":"b_576535","34":"b_576574","35":"b_576612","36":"b_576651","37":"b_576691","38":"b_576732","39":"b_576772","40":"b_576811","41":"b_576849","42":"b_576887","43":"b_576925","51":"b_576965","52":"b_577004","53":"b_577044","54":"b_577084","55":"b_577126","56":"b_577168","57":"b_577210","58":"b_577253","59":"b_577296","60":"b_577338","135":"b_577380","136":"b_577416","137":"b_577452","139":"b_577487","146":"b_577521","147":"b_577554","148":"b_577588","149":"b_577621","150":"b_577655","151":"b_577689","152":"b_577722","153":"b_577754","154":"b_577787","155":"b_577820","1":"b_577857","2":"b_577895"}},"f91f8ea5-6ed5-44f5-809d-e4df47c4a8dc-001":{"label_id":3,"annos":{"44":"b_569992","45":"b_570033","46":"b_570074","47":"b_570115","48":"b_570156","49":"b_570198","50":"b_570240","61":"b_570281","62":"b_570326","63":"b_570369","64":"b_570411","65":"b_570453","66":"b_570494","67":"b_570535","68":"b_570573","69":"b_570616","70":"b_570661","71":"b_570705","72":"b_570750","73":"b_570793","74":"b_570838","75":"b_570883","76":"b_570926","77":"b_570969","78":"b_571010","79":"b_571051","80":"b_571092","81":"b_571134","82":"b_571176","83":"b_571217","84":"b_571259","85":"b_571300","86":"b_571341","87":"b_571381","88":"b_571422","89":"b_571462","90":"b_571502","91":"b_571544","92":"b_571588","93":"b_571631","94":"b_571675","95":"b_571718","96":"b_571760","97":"b_571804","98":"b_571850","99":"b_571893","100":"b_571936","101":"b_571979","102":"b_572020","103":"b_572060","3":"b_573101","4":"b_573142","5":"b_573182","6":"b_573221","7":"b_573260","8":"b_573299","9":"b_573338","10":"b_573377","11":"b_573416","12":"b_573455","13":"b_573495","14":"b_573536","104":"b_573573","105":"b_573613","106":"b_573653","107":"b_573693","108":"b_573732","109":"b_573771","110":"b_573809","111":"b_573846","112":"b_573884","113":"b_573923","114":"b_573961","115":"b_573998","116":"b_574036","117":"b_574075","118":"b_574112","119":"b_574149","120":"b_574186","121":"b_574224","122":"b_574262","123":"b_574299","124":"b_574336","125":"b_574374","126":"b_574412","127":"b_574449","128":"b_574485","129":"b_574521","130":"b_574557","131":"b_574594","132":"b_574631","133":"b_574668","15":"b_575839","16":"b_575879","17":"b_575918","18":"b_575957","19":"b_575996","20":"b_576035","21":"b_576072","22":"b_576109","23":"b_576147","24":"b_576184","25":"b_576221","26":"b_576259","27":"b_576298","28":"b_576337","29":"b_576376","30":"b_576416","31":"b_576456","32":"b_576496","33":"b_576536","34":"b_576575","35":"b_576613","36":"b_576652","37":"b_576692","38":"b_576733","39":"b_576773","40":"b_576812","41":"b_576850","42":"b_576888","43":"b_576926","51":"b_576966","52":"b_577005","53":"b_577045","54":"b_577085","55":"b_577127","56":"b_577169","57":"b_577211","58":"b_577254","59":"b_577297","60":"b_577339","1":"b_577858","2":"b_577896"}},"5d1cfc0c-eee1-4864-9ba9-91ce9dd4170d-001":{"label_id":5,"annos":{"44":"b_569993","45":"b_570034","46":"b_570075","47":"b_570116","48":"b_570157","49":"b_570199","50":"b_570241","61":"b_570282","62":"b_570327","63":"b_570370","64":"b_570412","65":"b_570454","66":"b_570495","67":"b_570536","68":"b_570574","69":"b_570617","70":"b_570662","71":"b_570706","72":"b_570751","73":"b_570794","74":"b_570839","75":"b_570884","76":"b_570927","77":"b_570970","78":"b_571011","79":"b_571052","80":"b_571093","81":"b_571135","82":"b_571177","83":"b_571218","84":"b_571260","85":"b_571301","86":"b_571342","87":"b_571382","88":"b_571423","89":"b_571463","90":"b_571503","91":"b_571545","92":"b_571589","93":"b_571632","94":"b_571676","95":"b_571719","96":"b_571761","97":"b_571805","98":"b_571851","99":"b_571894","100":"b_571937","101":"b_571980","102":"b_572021","103":"b_572061","177":"b_572107","178":"b_572151","179":"b_572197","180":"b_572243","181":"b_572287","182":"b_572331","183":"b_572377","184":"b_572423","185":"b_572468","186":"b_572512","187":"b_572554","188":"b_572596","189":"b_572639","190":"b_572683","191":"b_572726","192":"b_572769","193":"b_572812","194":"b_572854","195":"b_572897","196":"b_572939","197":"b_572981","198":"b_573022","199":"b_573063","104":"b_573574","105":"b_573614","106":"b_573654","107":"b_573694","108":"b_573733","109":"b_573772","110":"b_573810","111":"b_573847","112":"b_573885","113":"b_573924","114":"b_573962","115":"b_573999","116":"b_574037","117":"b_574076","118":"b_574113","119":"b_574150","120":"b_574187","121":"b_574225","122":"b_574263","123":"b_574300","124":"b_574337","125":"b_574375","126":"b_574413","127":"b_574450","128":"b_574486","129":"b_574522","130":"b_574558","131":"b_574595","132":"b_574632","133":"b_574669","134":"b_574705","138":"b_574746","140":"b_574782","141":"b_574818","142":"b_574854","143":"b_574891","144":"b_574927","145":"b_574962","156":"b_574993","157":"b_575030","158":"b_575069","159":"b_575109","160":"b_575149","161":"b_575188","162":"b_575226","163":"b_575264","164":"b_575301","165":"b_575339","166":"b_575377","167":"b_575414","168":"b_575454","169":"b_575494","170":"b_575536","171":"b_575579","172":"b_575622","173":"b_575666","174":"b_575712","175":"b_575757","176":"b_575801","25":"b_576222","26":"b_576260","27":"b_576299","28":"b_576338","29":"b_576377","30":"b_576417","31":"b_576457","32":"b_576497","33":"b_576537","34":"b_576576","35":"b_576614","36":"b_576653","37":"b_576693","38":"b_576734","39":"b_576774","40":"b_576813","41":"b_576851","42":"b_576889","43":"b_576927","51":"b_576967","52":"b_577006","53":"b_577046","54":"b_577086","55":"b_577128","56":"b_577170","57":"b_577212","58":"b_577255","59":"b_577298","60":"b_577340","135":"b_577381","136":"b_577417","137":"b_577453","139":"b_577488","146":"b_577522","147":"b_577555","148":"b_577589","149":"b_577622","150":"b_577656","151":"b_577690","152":"b_577723","153":"b_577755","154":"b_577788","155":"b_577821"}},"b78453e2-d787-4a48-8a9d-d337220e9b4f-001":{"label_id":0,"annos":{"44":"b_569994","45":"b_570035","46":"b_570076","47":"b_570117","48":"b_570158","49":"b_570200","50":"b_570242","61":"b_570283","62":"b_570328","63":"b_570371","64":"b_570413","65":"b_570455","66":"b_570496","67":"b_570537","68":"b_570575","69":"b_570618","70":"b_570663","71":"b_570707","72":"b_570752","73":"b_570795","74":"b_570840","75":"b_570885","76":"b_570928","77":"b_570971","78":"b_571012","79":"b_571053","80":"b_571094","81":"b_571136","82":"b_571178","83":"b_571219","84":"b_571261","85":"b_571302","86":"b_571343","87":"b_571383","88":"b_571424","89":"b_571464","90":"b_571504","91":"b_571546","92":"b_571590","93":"b_571633","94":"b_571677","95":"b_571720","96":"b_571762","97":"b_571806","98":"b_571852","6":"b_573222","7":"b_573261","8":"b_573300","9":"b_573339","10":"b_573378","11":"b_573417","12":"b_573456","13":"b_573496","14":"b_573537","15":"b_575840","16":"b_575880","17":"b_575919","18":"b_575958","19":"b_575997","20":"b_576036","21":"b_576073","22":"b_576110","23":"b_576148","24":"b_576185","25":"b_576223","26":"b_576261","27":"b_576300","28":"b_576339","29":"b_576378","30":"b_576418","31":"b_576458","32":"b_576498","33":"b_576538","34":"b_576577","35":"b_576615","36":"b_576654","37":"b_576694","38":"b_576735","39":"b_576775","40":"b_576814","41":"b_576852","42":"b_576890","43":"b_576928","51":"b_576968","52":"b_577007","53":"b_577047","54":"b_577087","55":"b_577129","56":"b_577171","57":"b_577213","58":"b_577256","59":"b_577299","60":"b_577341"}},"212386d6-859e-4ef0-a691-9418ca0340a8-001":{"label_id":1,"annos":{"44":"b_569995","45":"b_570036","46":"b_570077","47":"b_570118","48":"b_570159","49":"b_570201","3":"b_573102","4":"b_573143","5":"b_573183","6":"b_573223","7":"b_573262","8":"b_573301","9":"b_573340","10":"b_573379","11":"b_573418","12":"b_573457","13":"b_573497","14":"b_573538","15":"b_575841","16":"b_575881","17":"b_575920","18":"b_575959","19":"b_575998","20":"b_576037","21":"b_576074","22":"b_576111","23":"b_576149","24":"b_576186","25":"b_576224","26":"b_576262","27":"b_576301","28":"b_576340","29":"b_576379","30":"b_576419","31":"b_576459","32":"b_576499","33":"b_576539","34":"b_576578","35":"b_576616","36":"b_576655","37":"b_576695","38":"b_576736","39":"b_576776","40":"b_576815","41":"b_576853","42":"b_576891","43":"b_576929"}},"10bf55d9-a063-4a14-8585-cbe49218077b-001":{"label_id":1,"annos":{"44":"b_569996","45":"b_570037","46":"b_570078","47":"b_570119","48":"b_570160","49":"b_570202","50":"b_570243","61":"b_570285","62":"b_570330","63":"b_570373","64":"b_570415","65":"b_570457","66":"b_570498","67":"b_570539","68":"b_570577","69":"b_570620","70":"b_570665","71":"b_570709","72":"b_570755","73":"b_570798","74":"b_570843","75":"b_570888","76":"b_570931","77":"b_570974","78":"b_571015","79":"b_571056","80":"b_571097","81":"b_571139","82":"b_571181","83":"b_571223","84":"b_571264","85":"b_571306","86":"b_571347","87":"b_571387","88":"b_571428","89":"b_571468","90":"b_571508","91":"b_571550","92":"b_571594","93":"b_571637","94":"b_571681","95":"b_571724","96":"b_571766","97":"b_571810","98":"b_571855","99":"b_571898","100":"b_571941","101":"b_571984","102":"b_572025","103":"b_572065","177":"b_572112","178":"b_572157","179":"b_572203","180":"b_572248","181":"b_572292","182":"b_572337","183":"b_572382","184":"b_572427","185":"b_572472","186":"b_572516","187":"b_572558","188":"b_572601","189":"b_572644","190":"b_572689","191":"b_572732","192":"b_572775","193":"b_572818","194":"b_572860","195":"b_572903","196":"b_572945","197":"b_572987","198":"b_573028","199":"b_573069","3":"b_573105","4":"b_573146","5":"b_573186","6":"b_573226","7":"b_573265","8":"b_573304","9":"b_573343","10":"b_573382","11":"b_573421","12":"b_573460","13":"b_573500","14":"b_573541","104":"b_573578","105":"b_573618","106":"b_573658","107":"b_573697","108":"b_573736","109":"b_573776","110":"b_573814","111":"b_573853","112":"b_573891","113":"b_573930","114":"b_573967","115":"b_574004","116":"b_574043","117":"b_574081","118":"b_574118","119":"b_574155","120":"b_574192","121":"b_574230","122":"b_574268","123":"b_574305","124":"b_574342","125":"b_574380","126":"b_574418","127":"b_574455","128":"b_574491","129":"b_574527","130":"b_574563","131":"b_574600","132":"b_574638","133":"b_574675","134":"b_574711","138":"b_574751","140":"b_574786","141":"b_574822","142":"b_574859","143":"b_574896","144":"b_574932","145":"b_574967","156":"b_574999","157":"b_575037","158":"b_575076","159":"b_575116","160":"b_575156","161":"b_575194","162":"b_575232","163":"b_575270","164":"b_575307","165":"b_575344","166":"b_575382","167":"b_575420","168":"b_575460","169":"b_575500","170":"b_575542","171":"b_575585","172":"b_575629","173":"b_575673","174":"b_575719","175":"b_575763","176":"b_575807","15":"b_575844","16":"b_575884","17":"b_575923","18":"b_575962","19":"b_576001","20":"b_576040","21":"b_576077","22":"b_576114","23":"b_576151","24":"b_576187","25":"b_576225","26":"b_576263","27":"b_576302","28":"b_576341","29":"b_576380","30":"b_576420","31":"b_576460","32":"b_576500","33":"b_576540","34":"b_576579","35":"b_576617","36":"b_576656","37":"b_576696","38":"b_576737","39":"b_576777","40":"b_576816","41":"b_576854","42":"b_576892","43":"b_576930","51":"b_576969","52":"b_577008","53":"b_577048","54":"b_577089","55":"b_577131","56":"b_577173","57":"b_577215","58":"b_577258","59":"b_577301","60":"b_577343","135":"b_577387","136":"b_577423","137":"b_577458","139":"b_577492","146":"b_577527","147":"b_577560","148":"b_577594","149":"b_577627","150":"b_577662","151":"b_577696","152":"b_577729","153":"b_577761","154":"b_577794","155":"b_577827","1":"b_577861","2":"b_577899"}},"67638dd1-c583-4804-8bb0-88ab165eadea-001":{"label_id":1,"annos":{"44":"b_569997","45":"b_570038","46":"b_570079","47":"b_570120","48":"b_570161","49":"b_570203","50":"b_570244","61":"b_570286","62":"b_570331","63":"b_570374","64":"b_570416","65":"b_570458","66":"b_570499","67":"b_570540","68":"b_570578","69":"b_570621","70":"b_570666","71":"b_570710","72":"b_570756","73":"b_570799","74":"b_570844","75":"b_570889","76":"b_570932","77":"b_570975","78":"b_571016","79":"b_571057","80":"b_571098","81":"b_571140","82":"b_571182","83":"b_571224","84":"b_571265","85":"b_571307","86":"b_571348","87":"b_571388","88":"b_571429","89":"b_571469","90":"b_571509","91":"b_571551","92":"b_571595","93":"b_571638","94":"b_571682","95":"b_571725","96":"b_571767","97":"b_571811","98":"b_571856","99":"b_571899","100":"b_571942","101":"b_571985","102":"b_572026","103":"b_572066","177":"b_572113","178":"b_572158","179":"b_572204","180":"b_572249","181":"b_572293","182":"b_572338","183":"b_572383","184":"b_572428","185":"b_572473","186":"b_572517","187":"b_572559","188":"b_572602","189":"b_572645","190":"b_572690","191":"b_572733","192":"b_572776","193":"b_572819","194":"b_572861","195":"b_572904","196":"b_572946","197":"b_572988","198":"b_573029","199":"b_573070","3":"b_573106","4":"b_573147","5":"b_573187","6":"b_573227","7":"b_573266","8":"b_573305","9":"b_573344","10":"b_573383","11":"b_573422","12":"b_573461","13":"b_573501","14":"b_573542","104":"b_573579","105":"b_573619","106":"b_573659","107":"b_573698","108":"b_573737","109":"b_573777","110":"b_573815","111":"b_573854","112":"b_573892","113":"b_573931","114":"b_573968","115":"b_574005","116":"b_574044","117":"b_574082","118":"b_574119","119":"b_574156","120":"b_574193","121":"b_574231","122":"b_574269","123":"b_574306","124":"b_574343","125":"b_574381","126":"b_574419","127":"b_574456","128":"b_574492","129":"b_574528","130":"b_574564","131":"b_574601","132":"b_574639","133":"b_574676","134":"b_574712","138":"b_574752","140":"b_574787","141":"b_574823","142":"b_574860","143":"b_574897","144":"b_574933","145":"b_574968","156":"b_575000","157":"b_575038","158":"b_575077","159":"b_575117","160":"b_575157","161":"b_575195","162":"b_575233","163":"b_575271","164":"b_575308","165":"b_575345","166":"b_575383","167":"b_575421","168":"b_575461","169":"b_575501","170":"b_575543","171":"b_575586","172":"b_575630","173":"b_575674","174":"b_575720","175":"b_575764","176":"b_575808","15":"b_575845","16":"b_575885","17":"b_575924","18":"b_575963","19":"b_576002","20":"b_576041","21":"b_576078","22":"b_576115","23":"b_576152","24":"b_576188","25":"b_576226","26":"b_576264","27":"b_576303","28":"b_576342","29":"b_576381","30":"b_576421","31":"b_576461","32":"b_576501","33":"b_576541","34":"b_576580","35":"b_576618","36":"b_576657","37":"b_576697","38":"b_576738","39":"b_576778","40":"b_576817","41":"b_576855","42":"b_576893","43":"b_576931","51":"b_576970","52":"b_577009","53":"b_577049","54":"b_577090","55":"b_577132","56":"b_577174","57":"b_577216","58":"b_577259","59":"b_577302","60":"b_577344","135":"b_577388","136":"b_577424","137":"b_577459","139":"b_577493","146":"b_577528","147":"b_577561","148":"b_577595","149":"b_577628","150":"b_577663","151":"b_577697","152":"b_577730","153":"b_577762","154":"b_577795","155":"b_577828","1":"b_577862","2":"b_577900"}},"97e21da4-2163-45b3-97a5-17d4c3aa6254-001":{"label_id":1,"annos":{"44":"b_569998","45":"b_570039","46":"b_570080","47":"b_570121","48":"b_570162","49":"b_570204","61":"b_570288","62":"b_570332","63":"b_570376","64":"b_570418","65":"b_570460","66":"b_570501","68":"b_570580","69":"b_570623","70":"b_570667","71":"b_570712","72":"b_570757","73":"b_570801","74":"b_570846","75":"b_570891","76":"b_570934","77":"b_570977","78":"b_571017","80":"b_571100","81":"b_571142","82":"b_571184","83":"b_571226","43":"b_576932"}},"13e732cc-de11-4f48-b8e7-7f198d29559d-001":{"label_id":5,"annos":{"44":"b_569999","45":"b_570040","46":"b_570081","47":"b_570122","48":"b_570163","49":"b_570205","50":"b_570245","61":"b_570289","62":"b_570333","63":"b_570377","64":"b_570419","65":"b_570461","66":"b_570502","67":"b_570541","68":"b_570581","69":"b_570624","70":"b_570668","71":"b_570713","72":"b_570758","73":"b_570802","74":"b_570847","75":"b_570892","76":"b_570935","3":"b_573107","4":"b_573148","5":"b_573188","6":"b_573228","7":"b_573267","8":"b_573306","9":"b_573345","10":"b_573384","11":"b_573423","12":"b_573462","13":"b_573502","14":"b_573543","15":"b_575846","16":"b_575886","17":"b_575925","18":"b_575964","19":"b_576003","20":"b_576042","21":"b_576079","22":"b_576116","23":"b_576153","24":"b_576189","25":"b_576227","26":"b_576265","27":"b_576304","28":"b_576343","29":"b_576382","30":"b_576422","31":"b_576462","32":"b_576502","33":"b_576542","34":"b_576581","35":"b_576619","36":"b_576658","37":"b_576698","38":"b_576739","39":"b_576779","40":"b_576818","41":"b_576856","42":"b_576894","43":"b_576933","51":"b_576971","52":"b_577010","53":"b_577050","54":"b_577091","55":"b_577133","56":"b_577175","57":"b_577217","58":"b_577260","59":"b_577303","60":"b_577345","1":"b_577863","2":"b_577901"}},"ed10a89c-7db8-434b-ab46-030f7b37f2f8-001":{"label_id":0,"annos":{"44":"b_570000","45":"b_570041","46":"b_570082","47":"b_570123","48":"b_570164","49":"b_570206","50":"b_570246","61":"b_570290","62":"b_570334","63":"b_570378","64":"b_570420","65":"b_570462","66":"b_570503","67":"b_570542","68":"b_570582","69":"b_570626","70":"b_570670","71":"b_570715","72":"b_570760","73":"b_570804","74":"b_570849","75":"b_570894","76":"b_570937","77":"b_570979","78":"b_571019","79":"b_571060","80":"b_571102","81":"b_571144","82":"b_571186","83":"b_571228","84":"b_571268","85":"b_571309","86":"b_571350","87":"b_571390","88":"b_571431","89":"b_571471","90":"b_571512","91":"b_571555","92":"b_571599","93":"b_571642","94":"b_571686","95":"b_571729","96":"b_571771","97":"b_571815","98":"b_571860","99":"b_571902","100":"b_571945","101":"b_571988","102":"b_572029","103":"b_572069","3":"b_573108","4":"b_573149","5":"b_573189","6":"b_573229","7":"b_573268","8":"b_573307","9":"b_573346","10":"b_573385","11":"b_573424","12":"b_573463","13":"b_573503","14":"b_573544","104":"b_573582","105":"b_573622","106":"b_573662","107":"b_573702","108":"b_573741","109":"b_573780","110":"b_573818","111":"b_573857","112":"b_573895","113":"b_573934","114":"b_573971","115":"b_574008","116":"b_574047","117":"b_574085","118":"b_574122","119":"b_574159","120":"b_574196","121":"b_574234","122":"b_574272","123":"b_574309","124":"b_574346","125":"b_574384","126":"b_574421","127":"b_574457","128":"b_574494","129":"b_574530","130":"b_574567","131":"b_574605","132":"b_574643","133":"b_574680","134":"b_574716","138":"b_574756","140":"b_574791","141":"b_574827","142":"b_574864","15":"b_575847","16":"b_575887","17":"b_575926","18":"b_575965","19":"b_576004","20":"b_576043","21":"b_576080","22":"b_576117","23":"b_576154","24":"b_576190","25":"b_576228","26":"b_576266","27":"b_576305","28":"b_576344","29":"b_576383","30":"b_576423","31":"b_576463","32":"b_576503","33":"b_576543","34":"b_576582","35":"b_576620","36":"b_576659","37":"b_576699","38":"b_576740","39":"b_576780","40":"b_576819","41":"b_576857","42":"b_576895","43":"b_576934","51":"b_576972","52":"b_577011","53":"b_577051","54":"b_577092","55":"b_577134","56":"b_577176","57":"b_577218","58":"b_577261","59":"b_577304","60":"b_577346","135":"b_577391","136":"b_577427","137":"b_577462","139":"b_577497","1":"b_577864","2":"b_577902"}},"348ce33d-7ba3-4702-a481-9a4fecc792a2-001":{"label_id":0,"annos":{"44":"b_570001","45":"b_570042","46":"b_570083","47":"b_570124","48":"b_570165","49":"b_570207","50":"b_570247","61":"b_570291","62":"b_570335","66":"b_570504","67":"b_570543","68":"b_570583","69":"b_570627","70":"b_570671","71":"b_570716","72":"b_570761","73":"b_570805","74":"b_570850","75":"b_570895","76":"b_570938","77":"b_570980","78":"b_571020","79":"b_571061","80":"b_571103","81":"b_571145","82":"b_571187","83":"b_571229","84":"b_571269","85":"b_571310","86":"b_571351","87":"b_571391","91":"b_571556","92":"b_571600","93":"b_571643","94":"b_571687","95":"b_571730","96":"b_571772","97":"b_571816","98":"b_571861","99":"b_571903","100":"b_571946","101":"b_571989","102":"b_572030","103":"b_572070","3":"b_573109","4":"b_573150","5":"b_573190","104":"b_573583","105":"b_573623","106":"b_573663","107":"b_573703","108":"b_573742","109":"b_573781","110":"b_573819","111":"b_573858","112":"b_573896","113":"b_573935","115":"b_574009","116":"b_574048","117":"b_574086","118":"b_574123","119":"b_574160","120":"b_574197","121":"b_574235","122":"b_574273","123":"b_574310","124":"b_574347","125":"b_574385","126":"b_574422","127":"b_574458","128":"b_574495","129":"b_574531","130":"b_574568","131":"b_574606","132":"b_574644","133":"b_574681","134":"b_574717","138":"b_574757","140":"b_574792","141":"b_574828","142":"b_574865","143":"b_574901","156":"b_575005","157":"b_575043","158":"b_575082","159":"b_575122","160":"b_575162","161":"b_575200","162":"b_575238","22":"b_576118","23":"b_576155","24":"b_576191","25":"b_576229","26":"b_576267","27":"b_576306","28":"b_576345","29":"b_576384","30":"b_576424","31":"b_576464","32":"b_576504","33":"b_576544","34":"b_576583","35":"b_576621","36":"b_576660","37":"b_576700","38":"b_576741","39":"b_576781","40":"b_576820","41":"b_576858","42":"b_576896","43":"b_576935","51":"b_576973","52":"b_577012","53":"b_577052","54":"b_577093","55":"b_577135","56":"b_577177","57":"b_577219","58":"b_577262","59":"b_577305","60":"b_577347","135":"b_577392","136":"b_577428","137":"b_577463","139":"b_577498","147":"b_577565","148":"b_577599","149":"b_577632","150":"b_577667","151":"b_577701","152":"b_577734","153":"b_577767","154":"b_577800","155":"b_577833","1":"b_577865","2":"b_577903"}},"567d4214-26bb-463b-8062-d3d256d062ce-001":{"label_id":1,"annos":{"44":"b_570002","45":"b_570043","46":"b_570084","47":"b_570125","48":"b_570166","49":"b_570208","50":"b_570248","61":"b_570292","62":"b_570336","63":"b_570379","64":"b_570421","65":"b_570463","66":"b_570505","67":"b_570544","68":"b_570584","69":"b_570628","70":"b_570672","71":"b_570717","72":"b_570762","73":"b_570806","74":"b_570851","75":"b_570896","76":"b_570939","77":"b_570981","78":"b_571021","79":"b_571062","80":"b_571104","81":"b_571146","82":"b_571188","83":"b_571230","84":"b_571270","85":"b_571311","86":"b_571352","87":"b_571392","88":"b_571432","89":"b_571472","90":"b_571513","91":"b_571557","92":"b_571601","93":"b_571644","94":"b_571688","95":"b_571731","96":"b_571773","97":"b_571817","98":"b_571862","99":"b_571904","100":"b_571947","36":"b_576661","37":"b_576701","38":"b_576742","39":"b_576782","40":"b_576821","41":"b_576859","42":"b_576897","43":"b_576936","51":"b_576974","52":"b_577013","53":"b_577053","54":"b_577094","55":"b_577136","56":"b_577178","57":"b_577220","58":"b_577263","59":"b_577306","60":"b_577348"}},"9fbeec73-a3aa-463f-a891-2f36105dc17e-001":{"label_id":0,"annos":{"44":"b_570003","45":"b_570044","46":"b_570085","47":"b_570126","48":"b_570167","49":"b_570209","50":"b_570249","61":"b_570293","62":"b_570337","63":"b_570380","64":"b_570422","65":"b_570464","66":"b_570506","67":"b_570545","68":"b_570585","69":"b_570629","70":"b_570673","71":"b_570718","3":"b_573110","4":"b_573151","5":"b_573191","6":"b_573230","7":"b_573269","8":"b_573308","9":"b_573347","10":"b_573386","11":"b_573425","12":"b_573464","13":"b_573504","14":"b_573545","15":"b_575848","16":"b_575888","17":"b_575927","18":"b_575966","19":"b_576005","20":"b_576044","21":"b_576081","22":"b_576119","23":"b_576156","24":"b_576192","25":"b_576230","26":"b_576268","27":"b_576307","28":"b_576346","29":"b_576385","30":"b_576425","31":"b_576465","32":"b_576505","33":"b_576545","34":"b_576584","35":"b_576622","36":"b_576662","37":"b_576702","38":"b_576743","39":"b_576783","40":"b_576822","41":"b_576860","42":"b_576898","43":"b_576937","51":"b_576975","52":"b_577014","53":"b_577054","54":"b_577095","55":"b_577137","56":"b_577179","57":"b_577221","58":"b_577264","59":"b_577307","60":"b_577349","1":"b_577866","2":"b_577904"}},"f36be652-436e-4f25-bf8c-c4b5c6e2aeb4-001":{"label_id":3,"annos":{"44":"b_570004","45":"b_570045","46":"b_570086","47":"b_570127","48":"b_570168","49":"b_570210","50":"b_570250","61":"b_570294","62":"b_570338","63":"b_570381","64":"b_570423","65":"b_570465","66":"b_570507","67":"b_570546","68":"b_570586","69":"b_570630","70":"b_570674","71":"b_570719","72":"b_570763","73":"b_570807","74":"b_570852","75":"b_570897","76":"b_570940","77":"b_570982","78":"b_571022","79":"b_571063","80":"b_571105","81":"b_571147","82":"b_571189","83":"b_571231","84":"b_571271","85":"b_571312","86":"b_571353","87":"b_571393","88":"b_571433","89":"b_571473","90":"b_571514","91":"b_571558","92":"b_571602","93":"b_571645","94":"b_571689","95":"b_571732","96":"b_571774","97":"b_571818","98":"b_571863","99":"b_571905","100":"b_571948","101":"b_571990","102":"b_572031","103":"b_572071","104":"b_573584","105":"b_573624","106":"b_573664","107":"b_573704","108":"b_573743","109":"b_573782","110":"b_573820","111":"b_573859","112":"b_573897","113":"b_573936","114":"b_573972","115":"b_574010","116":"b_574049","117":"b_574087","118":"b_574124","119":"b_574161","120":"b_574198","121":"b_574236","122":"b_574274","123":"b_574311","124":"b_574348","125":"b_574386","126":"b_574423","127":"b_574459","128":"b_574496","129":"b_574532","130":"b_574569","131":"b_574607","132":"b_574645","133":"b_574682","134":"b_574718","37":"b_576703","38":"b_576744","39":"b_576784","40":"b_576823","41":"b_576861","42":"b_576899","43":"b_576938","51":"b_576976","52":"b_577015","53":"b_577055","54":"b_577096","55":"b_577138","56":"b_577180","57":"b_577222","58":"b_577265","59":"b_577308","60":"b_577350"}},"97e3d365-5fc5-4ff0-81c7-49adadff7d4b-001":{"label_id":0,"annos":{"44":"b_570005","45":"b_570046","46":"b_570087","47":"b_570128","48":"b_570169","49":"b_570211","50":"b_570251","61":"b_570295","62":"b_570339","63":"b_570382","64":"b_570424","65":"b_570466","66":"b_570508","67":"b_570547","68":"b_570587","69":"b_570631","70":"b_570675","71":"b_570720","72":"b_570764","73":"b_570808","74":"b_570853","75":"b_570898","76":"b_570941","77":"b_570983","78":"b_571023","79":"b_571064","80":"b_571106","81":"b_571148","82":"b_571190","83":"b_571232","84":"b_571272","85":"b_571313","86":"b_571354","87":"b_571394","88":"b_571434","89":"b_571474","90":"b_571515","91":"b_571559","92":"b_571603","93":"b_571646","94":"b_571690","95":"b_571733","96":"b_571776","97":"b_571820","98":"b_571865","99":"b_571907","100":"b_571950","101":"b_571992","102":"b_572033","103":"b_572073","104":"b_573586","105":"b_573626","106":"b_573666","107":"b_573706","108":"b_573745","109":"b_573784","29":"b_576386","30":"b_576426","31":"b_576466","32":"b_576506","33":"b_576546","34":"b_576585","35":"b_576623","36":"b_576663","37":"b_576704","38":"b_576745","39":"b_576785","40":"b_576824","41":"b_576862","42":"b_576900","43":"b_576939","51":"b_576977","52":"b_577016","53":"b_577056","54":"b_577097","55":"b_577139","56":"b_577181","57":"b_577223","58":"b_577266","59":"b_577309","60":"b_577351"}},"328e277f-e631-45eb-a210-3c398e2f19ec-001":{"label_id":1,"annos":{"44":"b_570006","45":"b_570047","46":"b_570088","47":"b_570129","48":"b_570170","49":"b_570212","50":"b_570252","61":"b_570296","62":"b_570340","63":"b_570383","64":"b_570425","65":"b_570467","66":"b_570509","67":"b_570548","68":"b_570588","69":"b_570632","70":"b_570676","71":"b_570721","72":"b_570765","73":"b_570809","74":"b_570854","75":"b_570899","76":"b_570942","77":"b_570984","78":"b_571024","79":"b_571065","80":"b_571107","81":"b_571149","82":"b_571191","83":"b_571233","84":"b_571273","85":"b_571314","86":"b_571355","87":"b_571395","88":"b_571435","89":"b_571475","90":"b_571516","91":"b_571560","92":"b_571604","93":"b_571647","94":"b_571691","95":"b_571734","96":"b_571777","97":"b_571821","98":"b_571866","99":"b_571908","100":"b_571951","101":"b_571993","102":"b_572034","103":"b_572074","177":"b_572120","178":"b_572166","179":"b_572212","180":"b_572257","181":"b_572300","182":"b_572345","183":"b_572390","184":"b_572435","185":"b_572480","186":"b_572524","187":"b_572566","188":"b_572609","189":"b_572652","190":"b_572696","191":"b_572739","192":"b_572782","193":"b_572824","194":"b_572866","195":"b_572909","196":"b_572951","197":"b_572993","198":"b_573034","199":"b_573075","3":"b_573113","4":"b_573154","5":"b_573194","6":"b_573233","7":"b_573272","8":"b_573311","9":"b_573350","10":"b_573389","11":"b_573428","12":"b_573467","13":"b_573507","14":"b_573548","104":"b_573587","105":"b_573627","106":"b_573667","107":"b_573707","108":"b_573746","109":"b_573785","110":"b_573822","111":"b_573861","112":"b_573899","113":"b_573938","114":"b_573974","115":"b_574012","116":"b_574051","117":"b_574089","118":"b_574126","119":"b_574163","120":"b_574200","121":"b_574238","122":"b_574276","123":"b_574313","124":"b_574350","125":"b_574388","126":"b_574425","127":"b_574461","128":"b_574498","129":"b_574534","130":"b_574571","131":"b_574609","132":"b_574647","133":"b_574683","134":"b_574719","138":"b_574758","140":"b_574793","141":"b_574829","142":"b_574867","143":"b_574903","144":"b_574938","156":"b_575007","157":"b_575045","158":"b_575084","159":"b_575124","160":"b_575164","161":"b_575202","162":"b_575240","163":"b_575277","164":"b_575314","165":"b_575351","166":"b_575389","167":"b_575428","168":"b_575468","169":"b_575508","170":"b_575550","171":"b_575592","172":"b_575637","173":"b_575681","174":"b_575727","175":"b_575771","176":"b_575815","15":"b_575851","16":"b_575890","17":"b_575929","18":"b_575968","19":"b_576007","20":"b_576046","21":"b_576083","22":"b_576121","23":"b_576158","24":"b_576194","25":"b_576232","26":"b_576270","27":"b_576309","28":"b_576348","29":"b_576388","30":"b_576428","31":"b_576468","32":"b_576508","33":"b_576547","34":"b_576586","35":"b_576624","36":"b_576664","37":"b_576705","38":"b_576746","39":"b_576786","40":"b_576825","41":"b_576863","42":"b_576901","43":"b_576940","51":"b_576978","52":"b_577017","53":"b_577057","54":"b_577098","55":"b_577140","56":"b_577182","57":"b_577224","58":"b_577267","59":"b_577310","60":"b_577352","135":"b_577393","136":"b_577429","137":"b_577464","139":"b_577499","149":"b_577634","151":"b_577703","152":"b_577736","153":"b_577769","154":"b_577802","155":"b_577835","1":"b_577869","2":"b_577907"}},"0dd955ff-d58b-4cd7-85b5-2a4725bd992d-001":{"label_id":1,"annos":{"44":"b_570007","45":"b_570048","46":"b_570089","47":"b_570130","48":"b_570171","49":"b_570213","3":"b_573114","4":"b_573155","5":"b_573195","6":"b_573234","7":"b_573273","8":"b_573312","9":"b_573351","10":"b_573390","11":"b_573429","12":"b_573468","13":"b_573508","14":"b_573549","15":"b_575852","16":"b_575891","17":"b_575930","18":"b_575969","19":"b_576008","20":"b_576047","21":"b_576084","22":"b_576122","23":"b_576159","24":"b_576195","25":"b_576233","26":"b_576271","27":"b_576310","28":"b_576349","29":"b_576389","30":"b_576429","31":"b_576469","32":"b_576509","33":"b_576548","34":"b_576587","35":"b_576625","36":"b_576665","37":"b_576706","38":"b_576747","39":"b_576787","40":"b_576826","41":"b_576864","42":"b_576902","43":"b_576941","1":"b_577870","2":"b_577908"}},"b82fe04f-fb87-41a9-90a4-447dc36a3858-001":{"label_id":0,"annos":{"44":"b_570008","45":"b_570049","46":"b_570090","47":"b_570131","48":"b_570172","49":"b_570214","50":"b_570253","61":"b_570297","62":"b_570341","63":"b_570384","64":"b_570426","65":"b_570468","66":"b_570510","67":"b_570549","68":"b_570589","69":"b_570633","70":"b_570677","71":"b_570722","72":"b_570766","73":"b_570810","74":"b_570855","75":"b_570900","76":"b_570943","77":"b_570985","78":"b_571025","79":"b_571066","80":"b_571108","81":"b_571150","82":"b_571192","83":"b_571234","84":"b_571274","85":"b_571315","86":"b_571356","87":"b_571396","88":"b_571436","89":"b_571476","90":"b_571517","91":"b_571561","92":"b_571605","93":"b_571648","94":"b_571692","26":"b_576272","27":"b_576311","28":"b_576350","29":"b_576390","30":"b_576430","31":"b_576470","32":"b_576510","33":"b_576549","34":"b_576588","35":"b_576626","36":"b_576666","37":"b_576707","38":"b_576748","39":"b_576788","40":"b_576827","41":"b_576865","42":"b_576903","43":"b_576942","51":"b_576979","52":"b_577018","53":"b_577058","54":"b_577099","55":"b_577141","56":"b_577183","57":"b_577225","58":"b_577268","59":"b_577311","60":"b_577353"}},"4a03409d-e6ba-4f60-b0c5-0a6ae17681ec-001":{"label_id":0,"annos":{"44":"b_570009","45":"b_570050","61":"b_570298","62":"b_570342","63":"b_570385","64":"b_570427","65":"b_570469","66":"b_570511","67":"b_570550","68":"b_570590","69":"b_570634","70":"b_570678","71":"b_570723","72":"b_570767","73":"b_570811","74":"b_570856","75":"b_570901","76":"b_570944","77":"b_570986","78":"b_571026","79":"b_571067","80":"b_571109","81":"b_571151","82":"b_571193","83":"b_571235","84":"b_571275","85":"b_571316","86":"b_571357","87":"b_571397","88":"b_571437","89":"b_571477","90":"b_571518","91":"b_571562","92":"b_571606","93":"b_571649","94":"b_571693","95":"b_571735","96":"b_571778","97":"b_571822","98":"b_571867","99":"b_571910","100":"b_571953","101":"b_571995","102":"b_572036","103":"b_572076","13":"b_573509","14":"b_573550","104":"b_573589","105":"b_573629","106":"b_573669","107":"b_573709","108":"b_573748","109":"b_573787","110":"b_573824","111":"b_573863","112":"b_573901","113":"b_573940","114":"b_573976","115":"b_574014","116":"b_574053","117":"b_574091","118":"b_574128","119":"b_574165","120":"b_574202","121":"b_574240","122":"b_574278","123":"b_574315","124":"b_574352","125":"b_574390","126":"b_574427","127":"b_574463","128":"b_574500","129":"b_574536","130":"b_574573","131":"b_574611","15":"b_575853","16":"b_575892","17":"b_575931","18":"b_575970","19":"b_576009","20":"b_576048","21":"b_576085","22":"b_576123","23":"b_576160","24":"b_576196","25":"b_576234","26":"b_576273","27":"b_576312","28":"b_576351","29":"b_576391","30":"b_576431","31":"b_576471","32":"b_576511","33":"b_576550","34":"b_576589","35":"b_576627","36":"b_576667","37":"b_576708","38":"b_576749","39":"b_576789","40":"b_576828","41":"b_576866","42":"b_576904","43":"b_576943","51":"b_576980","52":"b_577019","53":"b_577059","54":"b_577100","55":"b_577142","56":"b_577184","57":"b_577226","58":"b_577269","59":"b_577312","60":"b_577354"}},"46e7daf6-a2f0-4ab8-8be3-bd4b3053bfb3-001":{"label_id":3,"annos":{"44":"b_570010","45":"b_570051","46":"b_570091","47":"b_570132","48":"b_570173","49":"b_570215","50":"b_570254","61":"b_570299","62":"b_570343","63":"b_570386","64":"b_570428","65":"b_570470","66":"b_570512","67":"b_570551","68":"b_570591","69":"b_570635","70":"b_570679","71":"b_570724","72":"b_570768","73":"b_570812","74":"b_570857","75":"b_570902","76":"b_570945","77":"b_570987","78":"b_571027","79":"b_571068","80":"b_571110","81":"b_571152","82":"b_571194","83":"b_571236","84":"b_571276","85":"b_571317","86":"b_571358","87":"b_571398","88":"b_571438","89":"b_571478","90":"b_571519","91":"b_571563","92":"b_571607","93":"b_571650","94":"b_571694","95":"b_571736","96":"b_571779","97":"b_571823","98":"b_571868","99":"b_571911","100":"b_571954","101":"b_571996","102":"b_572037","103":"b_572077","3":"b_573115","4":"b_573156","5":"b_573196","6":"b_573235","7":"b_573274","8":"b_573313","9":"b_573352","10":"b_573391","11":"b_573430","12":"b_573469","13":"b_573510","14":"b_573551","104":"b_573590","105":"b_573630","106":"b_573670","107":"b_573710","108":"b_573749","109":"b_573788","110":"b_573825","111":"b_573864","112":"b_573902","113":"b_573941","114":"b_573977","115":"b_574015","116":"b_574054","117":"b_574092","118":"b_574129","119":"b_574166","120":"b_574203","121":"b_574241","122":"b_574279","123":"b_574316","124":"b_574353","125":"b_574391","126":"b_574428","127":"b_574464","128":"b_574501","129":"b_574537","130":"b_574574","131":"b_574612","132":"b_574649","133":"b_574685","134":"b_574721","15":"b_575854","16":"b_575893","17":"b_575932","18":"b_575971","19":"b_576010","20":"b_576049","21":"b_576086","22":"b_576124","23":"b_576161","24":"b_576197","25":"b_576235","26":"b_576274","27":"b_576313","28":"b_576352","29":"b_576392","30":"b_576432","31":"b_576472","32":"b_576512","33":"b_576551","34":"b_576590","35":"b_576628","36":"b_576668","37":"b_576709","38":"b_576750","39":"b_576790","40":"b_576829","41":"b_576867","42":"b_576905","43":"b_576944","51":"b_576981","52":"b_577020","53":"b_577060","54":"b_577101","55":"b_577143","56":"b_577185","57":"b_577227","58":"b_577270","59":"b_577313","60":"b_577355","135":"b_577395","136":"b_577431","1":"b_577871","2":"b_577909"}},"ddfafab9-3687-41f0-9dc4-dbdc3f7b22b7-001":{"label_id":1,"annos":{"44":"b_570011","45":"b_570052","46":"b_570092","47":"b_570133","48":"b_570174","49":"b_570216","50":"b_570255","61":"b_570300","62":"b_570344","63":"b_570387","64":"b_570429","65":"b_570471","68":"b_570592","69":"b_570636","70":"b_570680","71":"b_570725","72":"b_570769","73":"b_570813","74":"b_570858","75":"b_570903","76":"b_570946","77":"b_570988","78":"b_571028","79":"b_571069","80":"b_571111","81":"b_571153","82":"b_571195","83":"b_571237","84":"b_571277","85":"b_571318","86":"b_571359","87":"b_571399","88":"b_571439","89":"b_571479","90":"b_571520","91":"b_571564","93":"b_571651","94":"b_571695","95":"b_571737","96":"b_571780","97":"b_571824","98":"b_571869","99":"b_571912","100":"b_571955","101":"b_571997","102":"b_572038","103":"b_572078","3":"b_573116","4":"b_573157","5":"b_573197","6":"b_573236","7":"b_573275","8":"b_573314","9":"b_573353","10":"b_573392","11":"b_573431","12":"b_573470","13":"b_573511","14":"b_573552","104":"b_573591","105":"b_573631","106":"b_573671","107":"b_573711","108":"b_573750","109":"b_573789","15":"b_575855","16":"b_575894","17":"b_575933","18":"b_575972","19":"b_576011","20":"b_576050","21":"b_576087","22":"b_576125","23":"b_576162","24":"b_576198","25":"b_576236","26":"b_576275","27":"b_576314","28":"b_576353","29":"b_576393","30":"b_576433","31":"b_576473","32":"b_576513","33":"b_576552","34":"b_576591","35":"b_576629","36":"b_576669","37":"b_576710","38":"b_576751","39":"b_576791","40":"b_576830","41":"b_576868","42":"b_576906","43":"b_576945","51":"b_576982","52":"b_577021","53":"b_577061","54":"b_577102","55":"b_577144","56":"b_577186","57":"b_577228","58":"b_577271","59":"b_577314","60":"b_577356","1":"b_577872","2":"b_577910"}},"d8fdc61f-bfd6-4b28-8084-e3d020274c9c-001":{"label_id":1,"annos":{"44":"b_570012","45":"b_570053","46":"b_570093","47":"b_570134","48":"b_570175","49":"b_570217","50":"b_570256","61":"b_570301","62":"b_570345","63":"b_570388","64":"b_570430","65":"b_570472","66":"b_570513","67":"b_570552","68":"b_570593","69":"b_570637","70":"b_570681","71":"b_570726","72":"b_570770","73":"b_570814","74":"b_570859","75":"b_570904","76":"b_570947","77":"b_570989","78":"b_571029","79":"b_571070","80":"b_571112","81":"b_571154","82":"b_571196","83":"b_571238","84":"b_571278","85":"b_571319","86":"b_571360","87":"b_571400","88":"b_571440","89":"b_571480","90":"b_571521","91":"b_571565","92":"b_571608","93":"b_571652","94":"b_571696","95":"b_571738","96":"b_571781","97":"b_571825","98":"b_571870","99":"b_571913","100":"b_571956","101":"b_571998","102":"b_572039","103":"b_572079","177":"b_572122","178":"b_572168","179":"b_572214","180":"b_572259","181":"b_572302","182":"b_572347","183":"b_572392","184":"b_572437","185":"b_572482","186":"b_572526","187":"b_572568","188":"b_572611","189":"b_572654","190":"b_572698","191":"b_572741","192":"b_572784","193":"b_572826","194":"b_572868","195":"b_572911","196":"b_572953","197":"b_572995","198":"b_573036","199":"b_573077","3":"b_573117","4":"b_573158","5":"b_573198","6":"b_573237","7":"b_573276","8":"b_573315","9":"b_573354","10":"b_573393","11":"b_573432","12":"b_573471","13":"b_573512","14":"b_573553","104":"b_573592","105":"b_573632","106":"b_573672","107":"b_573712","108":"b_573751","109":"b_573790","110":"b_573826","111":"b_573865","112":"b_573903","113":"b_573942","114":"b_573978","115":"b_574016","116":"b_574055","117":"b_574093","118":"b_574130","119":"b_574167","120":"b_574204","121":"b_574242","122":"b_574280","123":"b_574317","124":"b_574354","125":"b_574392","126":"b_574429","127":"b_574465","128":"b_574502","129":"b_574538","130":"b_574575","131":"b_574613","132":"b_574650","133":"b_574686","134":"b_574722","138":"b_574760","140":"b_574795","141":"b_574831","142":"b_574869","143":"b_574905","144":"b_574940","145":"b_574974","156":"b_575009","157":"b_575047","158":"b_575086","159":"b_575126","160":"b_575166","161":"b_575204","162":"b_575242","163":"b_575279","164":"b_575316","165":"b_575353","166":"b_575391","167":"b_575430","168":"b_575470","169":"b_575510","170":"b_575552","171":"b_575594","172":"b_575639","173":"b_575683","174":"b_575729","175":"b_575773","176":"b_575817","15":"b_575856","16":"b_575895","17":"b_575934","18":"b_575973","19":"b_576012","20":"b_576051","21":"b_576088","22":"b_576126","23":"b_576163","24":"b_576199","25":"b_576237","26":"b_576276","27":"b_576315","28":"b_576354","29":"b_576394","30":"b_576434","31":"b_576474","32":"b_576514","33":"b_576553","34":"b_576592","35":"b_576630","36":"b_576670","37":"b_576711","38":"b_576752","39":"b_576792","40":"b_576831","41":"b_576869","42":"b_576907","43":"b_576946","51":"b_576983","52":"b_577022","53":"b_577062","54":"b_577103","55":"b_577145","56":"b_577187","57":"b_577229","58":"b_577272","59":"b_577315","60":"b_577357","135":"b_577396","136":"b_577432","137":"b_577466","139":"b_577501","146":"b_577534","147":"b_577568","148":"b_577602","149":"b_577636","150":"b_577670","151":"b_577705","152":"b_577738","153":"b_577771","154":"b_577804","155":"b_577837","1":"b_577873","2":"b_577911"}},"1f98a9f3-4166-4d1c-89a3-128847405321-001":{"label_id":0,"annos":{"44":"b_570013","45":"b_570054","46":"b_570095","47":"b_570136","48":"b_570178","49":"b_570220","50":"b_570259","61":"b_570304","62":"b_570348","63":"b_570391","64":"b_570433","65":"b_570475","69":"b_570640","70":"b_570684","71":"b_570729","72":"b_570773","73":"b_570817","74":"b_570862","75":"b_570907","76":"b_570950","78":"b_571032","79":"b_571073","80":"b_571115","81":"b_571157","82":"b_571198","83":"b_571240","84":"b_571280","85":"b_571321","86":"b_571362","87":"b_571402","88":"b_571442","89":"b_571482","90":"b_571523","91":"b_571567","92":"b_571610","93":"b_571654","94":"b_571698","95":"b_571740","97":"b_571827","98":"b_571872","99":"b_571915","100":"b_571958","101":"b_572000","102":"b_572041","103":"b_572081","104":"b_573594","105":"b_573634","106":"b_573674","107":"b_573714","37":"b_576712","38":"b_576753","39":"b_576793","40":"b_576832","41":"b_576870","42":"b_576908","43":"b_576947","51":"b_576986","52":"b_577026","53":"b_577066","54":"b_577107","55":"b_577149","56":"b_577191","57":"b_577233","58":"b_577276","59":"b_577319","60":"b_577360"}},"ba522c42-8ccf-49f3-95ac-9c9d224a6896-001":{"label_id":1,"annos":{"44":"b_570014","45":"b_570055","46":"b_570096","47":"b_570137","48":"b_570179","49":"b_570221","50":"b_570260","61":"b_570305","62":"b_570349","63":"b_570392","64":"b_570434","65":"b_570476","66":"b_570516","67":"b_570555","68":"b_570596","69":"b_570641","70":"b_570685","71":"b_570730","72":"b_570774","73":"b_570818","74":"b_570863","75":"b_570908","76":"b_570951","77":"b_570992","78":"b_571033","79":"b_571074","80":"b_571116","81":"b_571158","82":"b_571199","83":"b_571241","84":"b_571281","96":"b_571783","97":"b_571828","98":"b_571873","99":"b_571916","100":"b_571959","101":"b_572001","103":"b_572082","181":"b_572303","182":"b_572348","183":"b_572393","184":"b_572438","185":"b_572483","186":"b_572527","187":"b_572569","188":"b_572612","189":"b_572655","190":"b_572699","191":"b_572742","192":"b_572785","193":"b_572827","194":"b_572869","3":"b_573119","4":"b_573160","5":"b_573200","6":"b_573239","7":"b_573278","8":"b_573317","9":"b_573356","10":"b_573395","11":"b_573434","12":"b_573473","13":"b_573514","14":"b_573554","104":"b_573595","105":"b_573635","106":"b_573675","107":"b_573715","108":"b_573753","109":"b_573792","110":"b_573828","111":"b_573867","112":"b_573905","113":"b_573944","114":"b_573980","115":"b_574018","116":"b_574057","117":"b_574095","118":"b_574132","119":"b_574169","120":"b_574206","121":"b_574244","127":"b_574467","128":"b_574504","129":"b_574540","130":"b_574577","131":"b_574615","132":"b_574652","133":"b_574688","134":"b_574724","138":"b_574762","140":"b_574797","141":"b_574833","142":"b_574871","143":"b_574907","144":"b_574942","145":"b_574976","156":"b_575011","157":"b_575049","158":"b_575088","159":"b_575128","160":"b_575168","161":"b_575206","162":"b_575244","163":"b_575281","164":"b_575318","165":"b_575355","167":"b_575432","168":"b_575472","169":"b_575512","170":"b_575554","171":"b_575596","172":"b_575641","173":"b_575685","15":"b_575858","16":"b_575897","17":"b_575936","18":"b_575975","19":"b_576014","20":"b_576052","21":"b_576089","22":"b_576127","23":"b_576164","24":"b_576200","25":"b_576238","26":"b_576277","27":"b_576316","28":"b_576355","29":"b_576395","30":"b_576435","31":"b_576475","32":"b_576515","33":"b_576554","34":"b_576593","35":"b_576631","36":"b_576671","37":"b_576713","38":"b_576754","39":"b_576794","40":"b_576833","41":"b_576871","42":"b_576909","43":"b_576948","51":"b_576987","52":"b_577027","53":"b_577067","54":"b_577108","55":"b_577150","56":"b_577192","57":"b_577234","58":"b_577277","59":"b_577320","60":"b_577361","135":"b_577398","136":"b_577434","137":"b_577468","139":"b_577503","146":"b_577536","1":"b_577874","2":"b_577912"}},"52d6d47f-ea63-4a73-bc20-674b4e404aa0-001":{"label_id":1,"annos":{"44":"b_570015","45":"b_570056","46":"b_570097","47":"b_570138","48":"b_570180","49":"b_570222","50":"b_570261","61":"b_570306","62":"b_570350","63":"b_570393","64":"b_570435","65":"b_570477","66":"b_570517","67":"b_570556","68":"b_570597","69":"b_570642","70":"b_570686","71":"b_570731","72":"b_570775","73":"b_570819","74":"b_570864","177":"b_572124","178":"b_572170","179":"b_572216","180":"b_572260","181":"b_572304","182":"b_572349","183":"b_572394","184":"b_572439","185":"b_572484","186":"b_572528","187":"b_572570","188":"b_572613","189":"b_572656","190":"b_572700","191":"b_572743","192":"b_572786","193":"b_572828","194":"b_572870","195":"b_572912","196":"b_572954","197":"b_572996","198":"b_573037","199":"b_573078","3":"b_573120","4":"b_573161","5":"b_573201","6":"b_573240","7":"b_573279","8":"b_573318","9":"b_573357","10":"b_573396","11":"b_573435","12":"b_573474","13":"b_573515","14":"b_573555","156":"b_575012","157":"b_575050","158":"b_575089","159":"b_575129","174":"b_575731","175":"b_575775","176":"b_575819","15":"b_575859","16":"b_575898","17":"b_575937","18":"b_575976","19":"b_576015","20":"b_576053","21":"b_576090","22":"b_576128","23":"b_576165","24":"b_576201","25":"b_576239","26":"b_576278","27":"b_576317","28":"b_576356","29":"b_576396","30":"b_576436","31":"b_576476","32":"b_576516","33":"b_576555","34":"b_576594","35":"b_576632","36":"b_576672","37":"b_576714","38":"b_576755","39":"b_576795","40":"b_576834","41":"b_576872","42":"b_576910","43":"b_576949","51":"b_576988","52":"b_577028","53":"b_577068","54":"b_577109","55":"b_577151","56":"b_577193","57":"b_577235","58":"b_577278","59":"b_577321","60":"b_577362","1":"b_577875","2":"b_577913"}},"e2b17074-c372-4576-8437-5dc24df92c52-001":{"label_id":0,"annos":{"45":"b_570020","46":"b_570061","47":"b_570102","48":"b_570143","49":"b_570185","50":"b_570227","61":"b_570266","62":"b_570311","63":"b_570355","64":"b_570398","65":"b_570440","66":"b_570481","67":"b_570521","68":"b_570560","69":"b_570601","70":"b_570646","71":"b_570690","72":"b_570735","73":"b_570779","74":"b_570823","75":"b_570868","76":"b_570912","77":"b_570955","78":"b_570996","79":"b_571037","80":"b_571078","81":"b_571120","82":"b_571162","83":"b_571203","84":"b_571245","85":"b_571285","86":"b_571325","87":"b_571367","88":"b_571407","89":"b_571447","90":"b_571487","91":"b_571528","92":"b_571572","93":"b_571615","94":"b_571659","95":"b_571703","96":"b_571745","97":"b_571788","98":"b_571834","99":"b_571878","100":"b_571921","101":"b_571964","102":"b_572006","103":"b_572046","3":"b_573083","4":"b_573125","13":"b_573480","14":"b_573521","105":"b_573599","106":"b_573639","107":"b_573679","108":"b_573718","109":"b_573756","110":"b_573795","111":"b_573831","112":"b_573870","113":"b_573908","114":"b_573947","115":"b_573983","116":"b_574021","117":"b_574060","118":"b_574098","119":"b_574135","120":"b_574172","121":"b_574209","122":"b_574247","123":"b_574284","124":"b_574321","125":"b_574359","126":"b_574397","127":"b_574434","128":"b_574471","138":"b_574730","140":"b_574767","141":"b_574802","142":"b_574838","143":"b_574876","144":"b_574912","145":"b_574947","158":"b_575055","159":"b_575095","160":"b_575135","161":"b_575174","162":"b_575212","163":"b_575250","164":"b_575287","165":"b_575324","166":"b_575362","167":"b_575399","15":"b_575824","16":"b_575864","17":"b_575903","18":"b_575942","19":"b_575982","20":"b_576021","21":"b_576059","22":"b_576096","23":"b_576134","24":"b_576171","25":"b_576207","26":"b_576245","27":"b_576284","28":"b_576323","29":"b_576362","30":"b_576402","31":"b_576442","32":"b_576482","33":"b_576522","34":"b_576561","35":"b_576599","36":"b_576637","37":"b_576677","38":"b_576719","39":"b_576759","40":"b_576799","51":"b_576953","52":"b_576992","53":"b_577032","54":"b_577072","55":"b_577113","56":"b_577155","57":"b_577197","58":"b_577239","59":"b_577282","139":"b_577473","146":"b_577507","147":"b_577540","148":"b_577574","149":"b_577608","150":"b_577642","151":"b_577676","1":"b_577840","2":"b_577878"}},"16656e52-4862-4271-ab07-08a2ac4d7598-001":{"label_id":3,"annos":{"46":"b_570094","47":"b_570135","48":"b_570176","49":"b_570218","50":"b_570257","61":"b_570302","62":"b_570346","63":"b_570389","64":"b_570431","65":"b_570473","66":"b_570514","67":"b_570553","68":"b_570594","69":"b_570638","70":"b_570682","71":"b_570727","72":"b_570771","73":"b_570815","74":"b_570860","75":"b_570905","76":"b_570948","77":"b_570990","78":"b_571030","79":"b_571071","80":"b_571113","81":"b_571155","82":"b_571197","83":"b_571239","84":"b_571279","85":"b_571320","86":"b_571361","87":"b_571401","88":"b_571441","89":"b_571481","90":"b_571522","91":"b_571566","92":"b_571609","93":"b_571653","94":"b_571697","95":"b_571739","96":"b_571782","97":"b_571826","98":"b_571871","99":"b_571914","100":"b_571957","101":"b_571999","102":"b_572040","103":"b_572080","104":"b_573593","105":"b_573633","106":"b_573673","107":"b_573713","108":"b_573752","109":"b_573791","110":"b_573827","111":"b_573866","112":"b_573904","113":"b_573943","114":"b_573979","115":"b_574017","116":"b_574056","117":"b_574094","118":"b_574131","119":"b_574168","120":"b_574205","121":"b_574243","122":"b_574281","123":"b_574318","124":"b_574355","125":"b_574393","126":"b_574430","127":"b_574466","128":"b_574503","129":"b_574539","130":"b_574576","131":"b_574614","132":"b_574651","133":"b_574687","134":"b_574723","138":"b_574761","140":"b_574796","141":"b_574832","51":"b_576984","52":"b_577023","53":"b_577063","54":"b_577104","55":"b_577146","56":"b_577188","57":"b_577230","58":"b_577273","59":"b_577316","60":"b_577358","135":"b_577397","136":"b_577433","137":"b_577467","139":"b_577502"}},"4z56VmU7sdIJMTr3K6Yrzbc2ixctqI9a-001":{"label_id":9,"annos":{"61":"b_570267","62":"b_570312","65":"b_570441","66":"b_570482","67":"b_570522","69":"b_570602","70":"b_570647","71":"b_570691","72":"b_570736","73":"b_570780","74":"b_570824","75":"b_570869","76":"b_570913","77":"b_570956","78":"b_570997","79":"b_571038","80":"b_571079","81":"b_571121","82":"b_571163","83":"b_571204","84":"b_571246","85":"b_571286","86":"b_571326","87":"b_571368","88":"b_571408","89":"b_571448","90":"b_571488","91":"b_571529","92":"b_571573","93":"b_571616","94":"b_571660","95":"b_571704","96":"b_571746","97":"b_571789","98":"b_571835","58":"b_577240","59":"b_577283","60":"b_577325"}},"06450b7b-2d11-4cd4-9259-b6fbac2402a8-001":{"label_id":0,"annos":{"61":"b_570276","62":"b_570321","63":"b_570364","64":"b_570406","67":"b_570530","68":"b_570568","69":"b_570610","70":"b_570655","71":"b_570699","72":"b_570744","73":"b_570787","74":"b_570831","75":"b_570876","76":"b_570920","77":"b_570963","96":"b_571755","97":"b_571799","98":"b_571845","99":"b_571888","100":"b_571931","101":"b_571974","102":"b_572016","103":"b_572055","104":"b_573568","105":"b_573608","106":"b_573648","107":"b_573688","108":"b_573728","109":"b_573766","110":"b_573805","111":"b_573841","112":"b_573880","113":"b_573918","115":"b_573994","116":"b_574032","117":"b_574071","118":"b_574108","119":"b_574145","120":"b_574182","121":"b_574220","122":"b_574258","123":"b_574294","36":"b_576647","37":"b_576687","55":"b_577122","56":"b_577164","57":"b_577206","58":"b_577249","59":"b_577292","60":"b_577334"}},"449f72fa-dbdb-4907-a23e-8dbc6ced980e-001":{"label_id":5,"annos":{"61":"b_570284","62":"b_570329","63":"b_570372","64":"b_570414","65":"b_570456","66":"b_570497","67":"b_570538","68":"b_570576","69":"b_570619","70":"b_570664","71":"b_570708","72":"b_570753","73":"b_570796","74":"b_570841","75":"b_570886","76":"b_570929","77":"b_570972","78":"b_571013","79":"b_571054","80":"b_571095","81":"b_571137","82":"b_571179","83":"b_571220","84":"b_571262","85":"b_571303","86":"b_571344","87":"b_571384","88":"b_571425","89":"b_571465","90":"b_571505","91":"b_571547","92":"b_571591","93":"b_571634","94":"b_571678","95":"b_571721","96":"b_571763","97":"b_571807","98":"b_571853","99":"b_571895","100":"b_571938","101":"b_571981","102":"b_572022","103":"b_572062","104":"b_573575","105":"b_573615","106":"b_573655","107":"b_573695","108":"b_573734","109":"b_573773","110":"b_573811","111":"b_573850","112":"b_573888","113":"b_573927","114":"b_573965","115":"b_574002","116":"b_574041","54":"b_577088","55":"b_577130","56":"b_577172","57":"b_577214","58":"b_577257","59":"b_577300","60":"b_577342"}},"54064824-1734-4c0d-9f28-740b2b3c8922-001":{"label_id":1,"annos":{"69":"b_570613","70":"b_570658","71":"b_570702","72":"b_570747","73":"b_570790","74":"b_570835","75":"b_570880","76":"b_570923","77":"b_570966","78":"b_571007","79":"b_571048","80":"b_571089","81":"b_571131","82":"b_571173","83":"b_571214","84":"b_571256","85":"b_571297","86":"b_571338","103":"b_572058","177":"b_572102","178":"b_572147","179":"b_572193","180":"b_572239","181":"b_572283","182":"b_572327","183":"b_572373","184":"b_572418","185":"b_572463","186":"b_572507","187":"b_572549","188":"b_572591","189":"b_572634","190":"b_572678","191":"b_572721","192":"b_572764","193":"b_572807","194":"b_572849","195":"b_572892","196":"b_572934","197":"b_572976","104":"b_573571","105":"b_573611","106":"b_573651","107":"b_573691","109":"b_573769","111":"b_573844","113":"b_573921","114":"b_573960","115":"b_573997","116":"b_574035","117":"b_574074","118":"b_574111","119":"b_574148","120":"b_574185","121":"b_574223","122":"b_574261","123":"b_574297","124":"b_574334","125":"b_574372","126":"b_574410","127":"b_574447","128":"b_574483","129":"b_574519","130":"b_574555","131":"b_574592","132":"b_574629","133":"b_574666","134":"b_574703","138":"b_574744","140":"b_574780","141":"b_574816","142":"b_574852","143":"b_574889","144":"b_574925","145":"b_574960","156":"b_574991","157":"b_575027","158":"b_575066","159":"b_575106","160":"b_575146","161":"b_575185","162":"b_575223","163":"b_575261","164":"b_575298","165":"b_575336","166":"b_575374","167":"b_575411","168":"b_575451","169":"b_575491","170":"b_575532","171":"b_575574","172":"b_575616","173":"b_575660","174":"b_575706","175":"b_575752","176":"b_575796","135":"b_577379","136":"b_577415","137":"b_577451","139":"b_577486","146":"b_577520","147":"b_577553","148":"b_577587","149":"b_577620","150":"b_577654","151":"b_577688","152":"b_577721","153":"b_577753","154":"b_577786","155":"b_577819"}},"489a1951-1542-4145-ba26-0050936226e8-001":{"label_id":0,"annos":{"69":"b_570625","70":"b_570669","71":"b_570714","72":"b_570759","73":"b_570803","74":"b_570848","75":"b_570893","76":"b_570936","77":"b_570978","78":"b_571018","79":"b_571059","80":"b_571101","81":"b_571143","82":"b_571185","83":"b_571227","84":"b_571267","85":"b_571308","86":"b_571349","87":"b_571389","88":"b_571430","89":"b_571470","90":"b_571511","91":"b_571554","92":"b_571598","93":"b_571641","94":"b_571685","95":"b_571728","96":"b_571770","97":"b_571814","98":"b_571859","99":"b_571901","100":"b_571944","101":"b_571987","102":"b_572028","103":"b_572068","177":"b_572117","178":"b_572162","179":"b_572208","180":"b_572253","181":"b_572297","182":"b_572342","183":"b_572387","184":"b_572432","185":"b_572477","186":"b_572521","187":"b_572563","188":"b_572606","189":"b_572649","190":"b_572694","191":"b_572737","192":"b_572780","193":"b_572822","194":"b_572864","195":"b_572907","196":"b_572949","197":"b_572991","198":"b_573032","199":"b_573073","104":"b_573581","105":"b_573621","106":"b_573661","107":"b_573701","108":"b_573740","109":"b_573779","110":"b_573817","111":"b_573856","112":"b_573894","113":"b_573933","114":"b_573970","115":"b_574007","116":"b_574046","117":"b_574084","118":"b_574121","119":"b_574158","120":"b_574195","121":"b_574233","122":"b_574271","123":"b_574308","124":"b_574345","125":"b_574383","126":"b_574420","128":"b_574493","129":"b_574529","130":"b_574566","131":"b_574604","132":"b_574642","133":"b_574679","134":"b_574715","138":"b_574755","140":"b_574790","141":"b_574826","142":"b_574863","143":"b_574900","144":"b_574936","145":"b_574971","156":"b_575004","157":"b_575042","158":"b_575081","159":"b_575121","160":"b_575161","161":"b_575199","162":"b_575237","163":"b_575275","164":"b_575312","165":"b_575348","166":"b_575386","167":"b_575424","168":"b_575464","169":"b_575504","170":"b_575546","171":"b_575589","172":"b_575634","173":"b_575678","174":"b_575724","175":"b_575768","176":"b_575812","135":"b_577390","136":"b_577426","137":"b_577461","139":"b_577496","146":"b_577531","147":"b_577564","148":"b_577598","149":"b_577631","150":"b_577666","151":"b_577700","152":"b_577733","153":"b_577766","154":"b_577799","155":"b_577832"}},"e1033acd-d1b4-4d47-bd66-0c3781a9a0d7-001":{"label_id":5,"annos":{"72":"b_570754","73":"b_570797","74":"b_570842","75":"b_570887","76":"b_570930","77":"b_570973","78":"b_571014","79":"b_571055","80":"b_571096","81":"b_571138","82":"b_571180","83":"b_571221","84":"b_571263","85":"b_571304","86":"b_571345","87":"b_571385","88":"b_571426","89":"b_571466","90":"b_571506","91":"b_571548","92":"b_571592","93":"b_571635","94":"b_571679","95":"b_571722","96":"b_571764","97":"b_571808","98":"b_571854","99":"b_571896","100":"b_571939","101":"b_571982","102":"b_572023","103":"b_572063","177":"b_572111","178":"b_572156","179":"b_572202","180":"b_572247","181":"b_572291","182":"b_572336","183":"b_572381","184":"b_572426","185":"b_572471","186":"b_572515","187":"b_572557","188":"b_572600","189":"b_572643","190":"b_572688","191":"b_572731","192":"b_572774","193":"b_572817","194":"b_572859","195":"b_572902","196":"b_572944","197":"b_572986","198":"b_573027","199":"b_573068","104":"b_573576","105":"b_573616","106":"b_573656","107":"b_573696","108":"b_573735","109":"b_573774","110":"b_573812","111":"b_573851","112":"b_573889","113":"b_573928","114":"b_573966","115":"b_574003","116":"b_574042","117":"b_574080","118":"b_574117","119":"b_574154","120":"b_574191","121":"b_574229","122":"b_574267","123":"b_574304","124":"b_574341","125":"b_574379","126":"b_574417","127":"b_574454","128":"b_574490","129":"b_574526","130":"b_574562","131":"b_574599","132":"b_574637","133":"b_574674","134":"b_574710","138":"b_574750","140":"b_574785","141":"b_574821","142":"b_574858","143":"b_574895","144":"b_574931","145":"b_574966","156":"b_574998","157":"b_575036","158":"b_575075","159":"b_575115","160":"b_575155","161":"b_575193","162":"b_575231","163":"b_575269","164":"b_575306","165":"b_575343","166":"b_575381","167":"b_575419","168":"b_575459","169":"b_575499","170":"b_575541","171":"b_575584","172":"b_575628","173":"b_575672","174":"b_575718","175":"b_575762","176":"b_575806","135":"b_577386","136":"b_577422","137":"b_577457","139":"b_577491","146":"b_577526","147":"b_577559","148":"b_577593","149":"b_577626","150":"b_577661","151":"b_577695","152":"b_577728","153":"b_577760","154":"b_577793","155":"b_577826"}},"821b990e-5d97-4f05-b03a-0cf7de23ce41-001":{"label_id":1,"annos":{"74":"b_570825","75":"b_570870","76":"b_570914","77":"b_570957","78":"b_570998","79":"b_571039","80":"b_571080","81":"b_571122","82":"b_571164","83":"b_571205","84":"b_571247","85":"b_571287","86":"b_571327","87":"b_571369","88":"b_571409","89":"b_571449","90":"b_571489","91":"b_571530","92":"b_571574","93":"b_571617","94":"b_571661","95":"b_571705","96":"b_571747","97":"b_571790","98":"b_571836","99":"b_571879","100":"b_571922","101":"b_571965","102":"b_572007","103":"b_572047","177":"b_572089","178":"b_572134","179":"b_572180","180":"b_572226","181":"b_572270","182":"b_572314","183":"b_572360","184":"b_572405","185":"b_572450","186":"b_572494","187":"b_572538","188":"b_572580","189":"b_572623","190":"b_572666","191":"b_572710","192":"b_572753","193":"b_572796","194":"b_572838","195":"b_572880","196":"b_572922","197":"b_572964","198":"b_573006","199":"b_573047","104":"b_573560","105":"b_573600","106":"b_573640","107":"b_573680","108":"b_573719","109":"b_573757","110":"b_573796","111":"b_573832","112":"b_573871","113":"b_573909","114":"b_573948","115":"b_573984","116":"b_574022","117":"b_574061","118":"b_574099","119":"b_574136","120":"b_574173","121":"b_574210","122":"b_574248","123":"b_574285","124":"b_574322","125":"b_574360","126":"b_574398","127":"b_574435","128":"b_574472","129":"b_574508","130":"b_574544","131":"b_574581","132":"b_574618","133":"b_574655","134":"b_574692","138":"b_574731","140":"b_574768","141":"b_574803","142":"b_574839","143":"b_574877","144":"b_574913","145":"b_574948","156":"b_574981","157":"b_575017","158":"b_575056","159":"b_575096","160":"b_575136","161":"b_575175","162":"b_575213","163":"b_575251","164":"b_575288","165":"b_575325","166":"b_575363","167":"b_575400","168":"b_575439","169":"b_575479","170":"b_575520","171":"b_575562","172":"b_575604","173":"b_575648","174":"b_575693","175":"b_575739","176":"b_575783","135":"b_577367","136":"b_577403","137":"b_577439","139":"b_577474","146":"b_577508","147":"b_577541","148":"b_577575","149":"b_577609","150":"b_577643","151":"b_577677","152":"b_577710","153":"b_577743","154":"b_577776","155":"b_577809"}},"410c87f8-b47e-471a-b90d-8c27d18974bf-001":{"label_id":1,"annos":{"74":"b_570833","75":"b_570878","76":"b_570922","77":"b_570965","78":"b_571006","79":"b_571047","80":"b_571088","81":"b_571130","82":"b_571172","83":"b_571213","84":"b_571255","85":"b_571295","86":"b_571336","87":"b_571377","88":"b_571418","89":"b_571458","90":"b_571498","91":"b_571540","92":"b_571584","93":"b_571627","94":"b_571671","95":"b_571715","96":"b_571757","97":"b_571801","98":"b_571847","99":"b_571890","100":"b_571933","101":"b_571976"}},"YTOP18WoxpB1NlAUw3ea5g3QqJdAJQrB-001":{"label_id":9,"annos":{"83":"b_571222","85":"b_571305","86":"b_571346","87":"b_571386","88":"b_571427","89":"b_571467","90":"b_571507","91":"b_571549","92":"b_571593","93":"b_571636","94":"b_571680","95":"b_571723","96":"b_571765","97":"b_571809","99":"b_571897","100":"b_571940","101":"b_571983","102":"b_572024","103":"b_572064","104":"b_573577","105":"b_573617","106":"b_573657","109":"b_573775","110":"b_573813","111":"b_573852","112":"b_573890","113":"b_573929"}},"b7fd9616-d5a9-4d50-b0b9-c170f3c986ae-001":{"label_id":3,"annos":{"87":"b_571363","88":"b_571403","89":"b_571443","90":"b_571483","91":"b_571524","92":"b_571568","93":"b_571611","94":"b_571655","95":"b_571699","96":"b_571741","97":"b_571784","98":"b_571829","99":"b_571874","100":"b_571917","101":"b_571960","102":"b_572002","103":"b_572042"}},"3c626a15-4a1b-4c00-8575-06185d1afa22-001":{"label_id":3,"annos":{"88":"b_571412","89":"b_571452","90":"b_571492","91":"b_571533","92":"b_571577","93":"b_571620","94":"b_571664","95":"b_571708","97":"b_571793","98":"b_571839","99":"b_571882","100":"b_571925","101":"b_571968","102":"b_572010","103":"b_572050","177":"b_572091","178":"b_572136","179":"b_572182","180":"b_572228","181":"b_572272","182":"b_572316","183":"b_572362","184":"b_572407","185":"b_572452","186":"b_572496","104":"b_573563","105":"b_573603","106":"b_573643","107":"b_573683","108":"b_573722","109":"b_573760","110":"b_573799","111":"b_573835","112":"b_573874","113":"b_573912","114":"b_573951","115":"b_573987","116":"b_574025","117":"b_574064","118":"b_574102","119":"b_574139","120":"b_574176","121":"b_574213","122":"b_574251","123":"b_574288","124":"b_574325","125":"b_574363","141":"b_574806","142":"b_574842","143":"b_574879","144":"b_574915","145":"b_574950","156":"b_574983","157":"b_575019","158":"b_575058","159":"b_575098","160":"b_575138","161":"b_575177","162":"b_575215","163":"b_575253","164":"b_575290","165":"b_575327","166":"b_575365","167":"b_575402","168":"b_575441","169":"b_575481","170":"b_575522","171":"b_575564","172":"b_575606","173":"b_575650","174":"b_575695","175":"b_575741","176":"b_575785","146":"b_577510","147":"b_577543","148":"b_577577","149":"b_577611","150":"b_577645","151":"b_577679","152":"b_577712","153":"b_577745","154":"b_577778","155":"b_577811"}},"b842b915-f38f-4672-ae15-db94c3157aa9-001":{"label_id":1,"annos":{"90":"b_571510"}},"1c5ef22e-3c3d-475e-a734-e8d923108857-001":{"label_id":1,"annos":{"91":"b_571553","92":"b_571597","93":"b_571640","94":"b_571684","95":"b_571727","96":"b_571769","97":"b_571813","98":"b_571858","99":"b_571900","100":"b_571943","101":"b_571986","102":"b_572027","103":"b_572067","104":"b_573580","105":"b_573620","106":"b_573660","107":"b_573700","108":"b_573739","109":"b_573778","110":"b_573816","111":"b_573855","112":"b_573893","113":"b_573932","114":"b_573969","115":"b_574006","116":"b_574045","117":"b_574083","118":"b_574120","119":"b_574157","120":"b_574194","121":"b_574232","122":"b_574270","123":"b_574307","124":"b_574344","125":"b_574382","130":"b_574565","131":"b_574603","132":"b_574641","133":"b_574678","134":"b_574714","138":"b_574754","140":"b_574789","141":"b_574825","142":"b_574862","143":"b_574899","144":"b_574935","145":"b_574970","156":"b_575003","157":"b_575041","158":"b_575080","159":"b_575120","160":"b_575160","161":"b_575198","162":"b_575236","163":"b_575274","164":"b_575311","135":"b_577389","136":"b_577425","137":"b_577460","139":"b_577495","146":"b_577530","147":"b_577563","148":"b_577597","149":"b_577630","150":"b_577665","151":"b_577699","152":"b_577732","153":"b_577765","154":"b_577798","155":"b_577831"}},"c1aad93b-45a3-40fa-a0b4-0524eec3499d-001":{"label_id":3,"annos":{"96":"b_571775","97":"b_571819","98":"b_571864","99":"b_571906","100":"b_571949","101":"b_571991","102":"b_572032","103":"b_572072","177":"b_572118","178":"b_572163","179":"b_572209","180":"b_572254","104":"b_573585","105":"b_573625","106":"b_573665","107":"b_573705","108":"b_573744","109":"b_573783","110":"b_573821","111":"b_573860","112":"b_573898","113":"b_573937","114":"b_573973","115":"b_574011","116":"b_574050","117":"b_574088","118":"b_574125","119":"b_574162","120":"b_574199","121":"b_574237","122":"b_574275","123":"b_574312","124":"b_574349","125":"b_574387","126":"b_574424","127":"b_574460","128":"b_574497","129":"b_574533","130":"b_574570","131":"b_574608","132":"b_574646","142":"b_574866","143":"b_574902","144":"b_574937","145":"b_574972","156":"b_575006","157":"b_575044","158":"b_575083","159":"b_575123","160":"b_575163","161":"b_575201","162":"b_575239","163":"b_575276","164":"b_575313","165":"b_575349","166":"b_575387","167":"b_575425","168":"b_575465","169":"b_575505","170":"b_575547","171":"b_575590","172":"b_575635","173":"b_575679","174":"b_575725","175":"b_575769","176":"b_575813","146":"b_577532","147":"b_577566","148":"b_577600","149":"b_577633","150":"b_577668","151":"b_577702","152":"b_577735","153":"b_577768","154":"b_577801","155":"b_577834"}},"822e12a2-9c5d-4081-b193-9115904f0958-001":{"label_id":1,"annos":{"98":"b_571831","99":"b_571876","100":"b_571919","101":"b_571962","102":"b_572004","103":"b_572044","177":"b_572084","178":"b_572127","179":"b_572173","180":"b_572219","181":"b_572263","182":"b_572307","183":"b_572353","184":"b_572398","185":"b_572443","186":"b_572487","187":"b_572531","188":"b_572573","189":"b_572616","190":"b_572659","191":"b_572703","192":"b_572746","193":"b_572789","194":"b_572831","195":"b_572873","196":"b_572915","197":"b_572957","198":"b_572999","199":"b_573040","104":"b_573558","105":"b_573597","106":"b_573637","107":"b_573677","108":"b_573716","109":"b_573754","110":"b_573793","111":"b_573829","112":"b_573868","113":"b_573906","114":"b_573945","115":"b_573981","116":"b_574019","117":"b_574058","118":"b_574096","119":"b_574133","120":"b_574170","121":"b_574207","122":"b_574245","123":"b_574282","124":"b_574319","125":"b_574357","126":"b_574395","127":"b_574432","128":"b_574469","129":"b_574506","130":"b_574542","131":"b_574579","132":"b_574616","133":"b_574653","134":"b_574690","138":"b_574726","140":"b_574764","141":"b_574799","142":"b_574835","143":"b_574873","144":"b_574909","145":"b_574944","156":"b_574977","157":"b_575013","158":"b_575051","159":"b_575091","160":"b_575131","161":"b_575170","162":"b_575208","163":"b_575246","164":"b_575283","165":"b_575320","166":"b_575358","167":"b_575395","168":"b_575435","169":"b_575475","170":"b_575515","171":"b_575557","172":"b_575599","173":"b_575643","174":"b_575687","175":"b_575733","176":"b_575777","135":"b_577363","136":"b_577399","137":"b_577435","139":"b_577469","146":"b_577504","147":"b_577537","148":"b_577570","149":"b_577604","150":"b_577638","151":"b_577672"}},"7a3235e2-1bb9-4952-8b41-316270cc31c0-001":{"label_id":0,"annos":{"99":"b_571909","100":"b_571952","101":"b_571994","102":"b_572035","103":"b_572075","177":"b_572121","178":"b_572167","179":"b_572213","180":"b_572258","181":"b_572301","182":"b_572346","183":"b_572391","184":"b_572436","185":"b_572481","186":"b_572525","187":"b_572567","188":"b_572610","189":"b_572653","190":"b_572697","191":"b_572740","192":"b_572783","193":"b_572825","194":"b_572867","195":"b_572910","196":"b_572952","197":"b_572994","198":"b_573035","199":"b_573076","104":"b_573588","105":"b_573628","106":"b_573668","107":"b_573708","108":"b_573747","109":"b_573786","110":"b_573823","111":"b_573862","112":"b_573900","113":"b_573939","114":"b_573975","115":"b_574013","116":"b_574052","117":"b_574090","118":"b_574127","119":"b_574164","120":"b_574201","121":"b_574239","122":"b_574277","123":"b_574314","124":"b_574351","125":"b_574389","126":"b_574426","127":"b_574462","128":"b_574499","129":"b_574535","130":"b_574572","131":"b_574610","132":"b_574648","133":"b_574684","134":"b_574720","138":"b_574759","140":"b_574794","141":"b_574830","142":"b_574868","143":"b_574904","144":"b_574939","145":"b_574973","156":"b_575008","157":"b_575046","158":"b_575085","159":"b_575125","160":"b_575165","161":"b_575203","162":"b_575241","163":"b_575278","164":"b_575315","165":"b_575352","166":"b_575390","167":"b_575429","168":"b_575469","169":"b_575509","170":"b_575551","171":"b_575593","172":"b_575638","173":"b_575682","174":"b_575728","175":"b_575772","176":"b_575816","135":"b_577394","136":"b_577430","137":"b_577465","139":"b_577500","146":"b_577533","147":"b_577567","148":"b_577601","149":"b_577635","150":"b_577669","151":"b_577704","152":"b_577737","153":"b_577770","154":"b_577803","155":"b_577836"}},"43bbec0a-f559-4ec4-93a0-0ad3c223383a-001":{"label_id":1,"annos":{"177":"b_572083","178":"b_572126","179":"b_572172","180":"b_572218","181":"b_572262","182":"b_572306","183":"b_572352","184":"b_572397","185":"b_572442","186":"b_572486","187":"b_572530","188":"b_572572","189":"b_572615","190":"b_572658","191":"b_572702","192":"b_572745","193":"b_572788","194":"b_572830","195":"b_572872","196":"b_572914","197":"b_572956","198":"b_572998","199":"b_573039","125":"b_574356","126":"b_574394","127":"b_574431","128":"b_574468","129":"b_574505","130":"b_574541","131":"b_574578"}},"181b545e-8cac-4adc-88e8-a448d9fea345-001":{"label_id":0,"annos":{"177":"b_572085","178":"b_572128","179":"b_572174","180":"b_572220","181":"b_572264","182":"b_572308","183":"b_572354","184":"b_572399","185":"b_572444","186":"b_572488","187":"b_572532","188":"b_572574","189":"b_572617","190":"b_572660","191":"b_572704","192":"b_572747","193":"b_572790","194":"b_572832","195":"b_572874","196":"b_572916","197":"b_572958","198":"b_573000","199":"b_573041","138":"b_574727","156":"b_574978","157":"b_575014","158":"b_575052","159":"b_575092","160":"b_575132","161":"b_575171","162":"b_575209","163":"b_575247","164":"b_575284","165":"b_575321","166":"b_575359","167":"b_575396","168":"b_575436","169":"b_575476","170":"b_575516","171":"b_575558","172":"b_575600","173":"b_575644","174":"b_575688","175":"b_575734","176":"b_575778","135":"b_577364","136":"b_577400","137":"b_577436","139":"b_577470","148":"b_577571","149":"b_577605","150":"b_577639","151":"b_577673","152":"b_577707","153":"b_577740","154":"b_577773","155":"b_577806"}},"0196b4b1-d6d3-4d6e-817f-d73ef0d8e69b-001":{"label_id":1,"annos":{"177":"b_572086","178":"b_572129","179":"b_572175","180":"b_572221","181":"b_572265","182":"b_572309","183":"b_572355","184":"b_572400","185":"b_572445","186":"b_572489","187":"b_572533","188":"b_572575","189":"b_572618","190":"b_572661","191":"b_572705","192":"b_572748","193":"b_572791","194":"b_572833","195":"b_572875","196":"b_572917","197":"b_572959","198":"b_573001","199":"b_573042","170":"b_575517","171":"b_575559","172":"b_575601","173":"b_575645","174":"b_575689","175":"b_575735","176":"b_575779"}},"49c134b8-9880-4267-ac96-987e3b5d15f3-001":{"label_id":3,"annos":{"177":"b_572088","178":"b_572132","179":"b_572178","180":"b_572224","181":"b_572268","182":"b_572312","183":"b_572358","184":"b_572403","185":"b_572448","186":"b_572492","187":"b_572536","188":"b_572578","189":"b_572621","190":"b_572664","191":"b_572708","192":"b_572751","193":"b_572794","194":"b_572836","195":"b_572878","196":"b_572920","197":"b_572962","198":"b_573004","199":"b_573045","138":"b_574729","140":"b_574766","141":"b_574801","142":"b_574837","143":"b_574875","144":"b_574911","145":"b_574946","156":"b_574980","157":"b_575016","158":"b_575054","159":"b_575094","160":"b_575134","161":"b_575173","162":"b_575211","163":"b_575249","164":"b_575286","165":"b_575323","166":"b_575361","167":"b_575398","168":"b_575438","169":"b_575478","170":"b_575519","171":"b_575561","172":"b_575603","173":"b_575647","174":"b_575692","175":"b_575738","176":"b_575782","135":"b_577366","136":"b_577402","137":"b_577438","139":"b_577472","146":"b_577506","147":"b_577539","148":"b_577573","149":"b_577607","150":"b_577641","151":"b_577675","152":"b_577709","153":"b_577742","154":"b_577775","155":"b_577808"}},"888d2997-5d68-4e85-9d70-8e9567d7f602-001":{"label_id":1,"annos":{"177":"b_572095","178":"b_572140","179":"b_572186","180":"b_572232","181":"b_572276","182":"b_572320","183":"b_572366","184":"b_572411","185":"b_572456","186":"b_572500","187":"b_572543","188":"b_572585","189":"b_572628","190":"b_572671","191":"b_572715","192":"b_572758","193":"b_572801","194":"b_572843","195":"b_572885","196":"b_572927","197":"b_572969","198":"b_573011","199":"b_573052","168":"b_575445","169":"b_575485","170":"b_575526","171":"b_575568","172":"b_575610","173":"b_575654","174":"b_575699","175":"b_575745","176":"b_575789"}},"d0dec8f5-474d-450a-abd0-e3e6c50a9f67-001":{"label_id":0,"annos":{"177":"b_572096","178":"b_572141","179":"b_572187","180":"b_572233","181":"b_572277","182":"b_572321","183":"b_572367","184":"b_572412","185":"b_572457","186":"b_572501","187":"b_572544","188":"b_572586","189":"b_572629","190":"b_572672","191":"b_572716","192":"b_572759","193":"b_572802","194":"b_572844","195":"b_572886","196":"b_572928","197":"b_572970","198":"b_573012","199":"b_573053","108":"b_573726","109":"b_573764","110":"b_573803","111":"b_573839","112":"b_573878","113":"b_573916","114":"b_573956","115":"b_573992","116":"b_574030","117":"b_574069","118":"b_574106","119":"b_574143","120":"b_574180","121":"b_574218","122":"b_574256","126":"b_574406","127":"b_574443","128":"b_574480","129":"b_574516","130":"b_574552","131":"b_574589","132":"b_574626","133":"b_574663","134":"b_574700","138":"b_574739","140":"b_574776","141":"b_574812","142":"b_574848","143":"b_574885","144":"b_574921","145":"b_574956","156":"b_574987","157":"b_575023","158":"b_575062","159":"b_575102","160":"b_575142","161":"b_575181","162":"b_575219","163":"b_575257","164":"b_575294","165":"b_575331","166":"b_575369","167":"b_575406","168":"b_575446","169":"b_575486","170":"b_575527","171":"b_575569","172":"b_575611","173":"b_575655","174":"b_575700","175":"b_575746","176":"b_575790","135":"b_577375","136":"b_577411","137":"b_577447","139":"b_577482","146":"b_577516","147":"b_577549","148":"b_577583","149":"b_577616","150":"b_577650","151":"b_577684","152":"b_577717","153":"b_577749","154":"b_577782","155":"b_577815"}},"59af7e5b-7aa0-4b46-8bf4-84a6f43228ea-001":{"label_id":1,"annos":{"177":"b_572097","178":"b_572142","179":"b_572188","180":"b_572234","181":"b_572278","182":"b_572322","183":"b_572368","184":"b_572413","185":"b_572458","186":"b_572502","187":"b_572545","188":"b_572587","189":"b_572630","190":"b_572673","191":"b_572717","192":"b_572760","193":"b_572803","194":"b_572845","195":"b_572887","196":"b_572929","197":"b_572971","198":"b_573013","199":"b_573054","138":"b_574741","140":"b_574777","141":"b_574813","142":"b_574849","143":"b_574886","144":"b_574922","145":"b_574957","156":"b_574988","157":"b_575024","158":"b_575063","159":"b_575103","160":"b_575143","161":"b_575182","162":"b_575220","163":"b_575258","164":"b_575295","165":"b_575332","166":"b_575370","167":"b_575407","168":"b_575447","169":"b_575487","170":"b_575528","171":"b_575570","172":"b_575612","173":"b_575656","174":"b_575701","175":"b_575747","176":"b_575791","139":"b_577483","146":"b_577517","147":"b_577550","148":"b_577584","149":"b_577617","150":"b_577651","151":"b_577685","152":"b_577718","153":"b_577750","154":"b_577783","155":"b_577816"}},"8818e1b5-59cb-468e-9425-64f875d27919-001":{"label_id":1,"annos":{"177":"b_572099","178":"b_572144","179":"b_572190","180":"b_572236","181":"b_572280","182":"b_572324","183":"b_572370","184":"b_572415","185":"b_572460","186":"b_572504","190":"b_572675","195":"b_572889","196":"b_572931","197":"b_572973","198":"b_573015","199":"b_573056","165":"b_575334","166":"b_575372","167":"b_575409","168":"b_575449","169":"b_575489","170":"b_575530","171":"b_575572","172":"b_575614","173":"b_575658","174":"b_575703","175":"b_575749","176":"b_575793"}},"14b41270-52b2-477f-9731-283921679ce6-001":{"label_id":1,"annos":{"177":"b_572100","178":"b_572145","179":"b_572191","180":"b_572237","181":"b_572281","182":"b_572325","183":"b_572371","184":"b_572416","185":"b_572461","186":"b_572505","187":"b_572547","188":"b_572589","189":"b_572632","190":"b_572676","191":"b_572719","192":"b_572762","193":"b_572805","194":"b_572847","195":"b_572890","196":"b_572932","197":"b_572974","198":"b_573016","199":"b_573057","174":"b_575704","175":"b_575750","176":"b_575794"}},"d59b9c7b-9f33-4ff0-ab69-a2fd07a98195-001":{"label_id":0,"annos":{"177":"b_572103","178":"b_572148","179":"b_572194","180":"b_572240","181":"b_572284","182":"b_572328","183":"b_572374","184":"b_572420","185":"b_572465","186":"b_572509","187":"b_572551","188":"b_572593","189":"b_572636","190":"b_572680","191":"b_572723","192":"b_572766","193":"b_572809","194":"b_572851","195":"b_572894","196":"b_572936","197":"b_572978","198":"b_573019","199":"b_573060","172":"b_575617","173":"b_575661","174":"b_575707","175":"b_575753","176":"b_575797"}},"60cd4b00-963b-46ed-b4d5-b7e82bad7c16-001":{"label_id":1,"annos":{"177":"b_572104","178":"b_572149","179":"b_572195","180":"b_572241","181":"b_572285","182":"b_572329","183":"b_572375","184":"b_572421","185":"b_572466","186":"b_572510","187":"b_572552","188":"b_572594","189":"b_572637","190":"b_572681","191":"b_572724","192":"b_572767","193":"b_572810","194":"b_572852","195":"b_572895","196":"b_572937","197":"b_572979","198":"b_573020","199":"b_573061","157":"b_575028","158":"b_575067","159":"b_575107","160":"b_575147","161":"b_575186","162":"b_575224","163":"b_575262","164":"b_575299","165":"b_575337","166":"b_575375","170":"b_575534","171":"b_575576","172":"b_575618","173":"b_575662","174":"b_575708","175":"b_575754","176":"b_575798"}},"112f0d30-9967-43f4-8b13-80ae82757fe7-001":{"label_id":1,"annos":{"177":"b_572105","172":"b_575619","173":"b_575663","174":"b_575709","175":"b_575755","176":"b_575799"}},"eead6974-5f7b-4cd7-b4db-7169508e94e6-001":{"label_id":0,"annos":{"177":"b_572106","178":"b_572150","179":"b_572196","180":"b_572242","181":"b_572286","182":"b_572330","183":"b_572376","184":"b_572422","185":"b_572467","186":"b_572511","187":"b_572553","188":"b_572595","189":"b_572638","190":"b_572682","191":"b_572725","192":"b_572768","193":"b_572811","194":"b_572853","195":"b_572896","196":"b_572938","197":"b_572980","198":"b_573021","199":"b_573062","171":"b_575577","172":"b_575620","173":"b_575664","174":"b_575710","175":"b_575756","176":"b_575800"}},"87e43ccd-83f5-470e-ad78-76ad076308a7-001":{"label_id":0,"annos":{"177":"b_572108","178":"b_572152","179":"b_572198","180":"b_572244","181":"b_572288","182":"b_572332","183":"b_572378","184":"b_572424","185":"b_572469","186":"b_572513","187":"b_572555","188":"b_572597","189":"b_572640","190":"b_572684","191":"b_572727","192":"b_572770","193":"b_572813","194":"b_572855","195":"b_572898","196":"b_572940","197":"b_572982","198":"b_573023","199":"b_573064","111":"b_573848","112":"b_573886","113":"b_573925","114":"b_573963","115":"b_574000","116":"b_574038","117":"b_574077","118":"b_574114","119":"b_574151","120":"b_574188","121":"b_574226","122":"b_574264","123":"b_574301","124":"b_574338","125":"b_574376","126":"b_574414","127":"b_574451","128":"b_574487","129":"b_574523","130":"b_574559","131":"b_574596","132":"b_574633","133":"b_574670","134":"b_574706","138":"b_574747","140":"b_574783","141":"b_574819","142":"b_574855","143":"b_574892","144":"b_574928","145":"b_574963","156":"b_574994","157":"b_575031","158":"b_575070","159":"b_575110","160":"b_575150","161":"b_575189","162":"b_575227","163":"b_575265","164":"b_575302","165":"b_575340","166":"b_575378","167":"b_575415","168":"b_575455","169":"b_575495","170":"b_575537","171":"b_575580","172":"b_575623","173":"b_575667","174":"b_575713","175":"b_575758","176":"b_575802","135":"b_577382","136":"b_577418","137":"b_577454","139":"b_577489","146":"b_577523","147":"b_577556","148":"b_577590","149":"b_577623","150":"b_577657","151":"b_577691","152":"b_577724","153":"b_577756","154":"b_577789","155":"b_577822"}},"cd8d5f8a-df93-4a4c-a9d4-50b20ffa3945-001":{"label_id":1,"annos":{"177":"b_572109","178":"b_572154","179":"b_572200","180":"b_572245","181":"b_572289","182":"b_572334","183":"b_572379","184":"b_572425","185":"b_572470","186":"b_572514","187":"b_572556","188":"b_572598","189":"b_572641","190":"b_572686","191":"b_572729","192":"b_572772","193":"b_572815","194":"b_572857","195":"b_572900","196":"b_572942","197":"b_572984","198":"b_573025","199":"b_573066","156":"b_574997","157":"b_575034","158":"b_575073","159":"b_575113","160":"b_575153","161":"b_575191","162":"b_575229","163":"b_575267","164":"b_575304","165":"b_575342","166":"b_575380","167":"b_575417","168":"b_575457","169":"b_575497","170":"b_575539","171":"b_575582","172":"b_575626","173":"b_575670","174":"b_575716","175":"b_575760","176":"b_575804","150":"b_577660","151":"b_577694","152":"b_577727","153":"b_577759","154":"b_577792","155":"b_577825"}},"4356d760-99b2-4944-8251-6f47bbc7a88f-001":{"label_id":1,"annos":{"177":"b_572110","178":"b_572155","179":"b_572201","180":"b_572246","181":"b_572290","182":"b_572335","183":"b_572380","188":"b_572599","189":"b_572642","190":"b_572687","191":"b_572730","192":"b_572773","193":"b_572816","194":"b_572858","195":"b_572901","196":"b_572943","197":"b_572985","198":"b_573026","199":"b_573067","157":"b_575035","158":"b_575074","159":"b_575114","160":"b_575154","161":"b_575192","162":"b_575230","163":"b_575268","164":"b_575305","167":"b_575418","168":"b_575458","169":"b_575498","170":"b_575540","171":"b_575583","172":"b_575627","173":"b_575671","174":"b_575717","175":"b_575761","176":"b_575805"}},"6b2ff43d-9acc-4dd5-8559-8e98ee85a735-001":{"label_id":3,"annos":{"177":"b_572114","178":"b_572159","179":"b_572205","180":"b_572250","181":"b_572294","182":"b_572339","183":"b_572384","184":"b_572429","185":"b_572474","186":"b_572518","187":"b_572560","188":"b_572603","189":"b_572646","190":"b_572691","191":"b_572734","192":"b_572777","138":"b_574753","140":"b_574788","141":"b_574824","142":"b_574861","143":"b_574898","144":"b_574934","145":"b_574969","156":"b_575001","157":"b_575039","158":"b_575078","159":"b_575118","160":"b_575158","161":"b_575196","162":"b_575234","163":"b_575272","164":"b_575309","165":"b_575346","166":"b_575384","167":"b_575422","168":"b_575462","169":"b_575502","170":"b_575544","171":"b_575587","172":"b_575631","173":"b_575675","174":"b_575721","175":"b_575765","176":"b_575809","139":"b_577494","146":"b_577529","147":"b_577562","148":"b_577596","149":"b_577629","150":"b_577664","151":"b_577698","152":"b_577731","153":"b_577763","154":"b_577796","155":"b_577829"}},"9c1e62eb-c4f2-4bd5-ae3c-778029e5ee99-001":{"label_id":0,"annos":{"177":"b_572115","178":"b_572160","179":"b_572206","180":"b_572251","181":"b_572295","182":"b_572340","183":"b_572385","184":"b_572430","185":"b_572475","186":"b_572519","187":"b_572561","188":"b_572604","189":"b_572647","190":"b_572692","191":"b_572735","192":"b_572778","193":"b_572820","194":"b_572862","195":"b_572905","196":"b_572947","197":"b_572989","198":"b_573030","199":"b_573071","156":"b_575002","157":"b_575040","158":"b_575079","159":"b_575119","160":"b_575159","161":"b_575197","162":"b_575235","163":"b_575273","164":"b_575310","165":"b_575347","166":"b_575385","167":"b_575423","168":"b_575463","169":"b_575503","170":"b_575545","171":"b_575588","172":"b_575632","173":"b_575676","174":"b_575722","175":"b_575766","176":"b_575810","153":"b_577764","154":"b_577797","155":"b_577830"}},"22f0b50a-3e3e-427f-bf99-d2225085e872-001":{"label_id":1,"annos":{"177":"b_572116","178":"b_572161","179":"b_572207","180":"b_572252","181":"b_572296","182":"b_572341","183":"b_572386","184":"b_572431","185":"b_572476","186":"b_572520","187":"b_572562","188":"b_572605","189":"b_572648","190":"b_572693","191":"b_572736","192":"b_572779","193":"b_572821","194":"b_572863","195":"b_572906","196":"b_572948","197":"b_572990","198":"b_573031","199":"b_573072","172":"b_575633","173":"b_575677","174":"b_575723","175":"b_575767","176":"b_575811"}},"349db096-da90-4df1-8b1f-96a7d75fdd83-001":{"label_id":1,"annos":{"177":"b_572119","178":"b_572165","179":"b_572211","180":"b_572256","181":"b_572299","182":"b_572344","183":"b_572389","184":"b_572434","185":"b_572479","186":"b_572523","187":"b_572565","188":"b_572608","189":"b_572651","167":"b_575427","168":"b_575467","169":"b_575507","170":"b_575549","171":"b_575591","172":"b_575636","173":"b_575680","174":"b_575726","175":"b_575770","176":"b_575814"}},"0d7a79bb-c60c-4172-a963-2cad6be21434-001":{"label_id":3,"annos":{"177":"b_572123","178":"b_572169","179":"b_572215","142":"b_574870","143":"b_574906","144":"b_574941","145":"b_574975","156":"b_575010","157":"b_575048","158":"b_575087","159":"b_575127","160":"b_575167","161":"b_575205","162":"b_575243","163":"b_575280","164":"b_575317","165":"b_575354","166":"b_575392","167":"b_575431","168":"b_575471","169":"b_575511","170":"b_575553","171":"b_575595","172":"b_575640","173":"b_575684","174":"b_575730","175":"b_575774","176":"b_575818","146":"b_577535","147":"b_577569","148":"b_577603","149":"b_577637","150":"b_577671","151":"b_577706","152":"b_577739","153":"b_577772","154":"b_577805","155":"b_577838"}},"b0b58e22-73da-4b42-9ff9-607aee49721e-001":{"label_id":1,"annos":{"177":"b_572125","178":"b_572171","179":"b_572217","180":"b_572261","181":"b_572305","182":"b_572351","183":"b_572396","184":"b_572441","165":"b_575357","166":"b_575394","167":"b_575434","168":"b_575474","169":"b_575514","170":"b_575556","171":"b_575598","172":"b_575642","173":"b_575686","174":"b_575732","175":"b_575776","176":"b_575820"}},"XWOy7ljtaVQBcjPcR1eFTNP016iJRWpC-001":{"label_id":9,"annos":{"178":"b_572131","179":"b_572177","180":"b_572223","181":"b_572267","182":"b_572311","183":"b_572357","184":"b_572402","185":"b_572447","186":"b_572491","187":"b_572535","188":"b_572577","189":"b_572620","190":"b_572663","191":"b_572707","192":"b_572750","193":"b_572793","194":"b_572835","195":"b_572877","196":"b_572919","197":"b_572961","198":"b_573003","199":"b_573044","174":"b_575691","175":"b_575737","176":"b_575781"}},"c666b01c-bf58-4641-8644-0698ea7603d1-001":{"label_id":0,"annos":{"178":"b_572133","179":"b_572179","180":"b_572225","181":"b_572269","182":"b_572313","183":"b_572359","184":"b_572404","185":"b_572449","186":"b_572493","187":"b_572537","188":"b_572579","189":"b_572622","190":"b_572665","191":"b_572709","192":"b_572752","193":"b_572795","194":"b_572837","195":"b_572879","196":"b_572921","197":"b_572963","198":"b_573005","199":"b_573046"}},"23b71951-0cf6-48b8-b17e-339f0aa0272c-001":{"label_id":0,"annos":{"178":"b_572153","179":"b_572199","182":"b_572333","190":"b_572685","191":"b_572728","192":"b_572771","193":"b_572814","194":"b_572856","195":"b_572899","196":"b_572941","197":"b_572983","198":"b_573024","199":"b_573065","132":"b_574636","133":"b_574673","134":"b_574709","138":"b_574749","140":"b_574784","141":"b_574820","142":"b_574857","143":"b_574894","144":"b_574930","145":"b_574965","156":"b_574996","157":"b_575033","158":"b_575072","159":"b_575112","160":"b_575152","172":"b_575625","173":"b_575669","174":"b_575715","175":"b_575759","176":"b_575803","135":"b_577385","136":"b_577421","137":"b_577456","139":"b_577490","146":"b_577525","147":"b_577558","148":"b_577592","149":"b_577625","150":"b_577659","151":"b_577693","152":"b_577726","153":"b_577758","154":"b_577791","155":"b_577824"}},"e66ad7c5-01e4-42c8-82c8-e478612dcc71-001":{"label_id":1,"annos":{"178":"b_572164","179":"b_572210","180":"b_572255","181":"b_572298","182":"b_572343","183":"b_572388","184":"b_572433","185":"b_572478","186":"b_572522","187":"b_572564","188":"b_572607","189":"b_572650","190":"b_572695","191":"b_572738","192":"b_572781","193":"b_572823","194":"b_572865","195":"b_572908","196":"b_572950","197":"b_572992","198":"b_573033","199":"b_573074","3":"b_573112","4":"b_573153","5":"b_573193","6":"b_573232","7":"b_573271","8":"b_573310","9":"b_573349","10":"b_573388","11":"b_573427","12":"b_573466","13":"b_573506","14":"b_573547","165":"b_575350","166":"b_575388","167":"b_575426","168":"b_575466","169":"b_575506","170":"b_575548","15":"b_575850","16":"b_575889","17":"b_575928","18":"b_575967","19":"b_576006","20":"b_576045","21":"b_576082","22":"b_576120","23":"b_576157","24":"b_576193","25":"b_576231","26":"b_576269","27":"b_576308","28":"b_576347","29":"b_576387","30":"b_576427","31":"b_576467","32":"b_576507","1":"b_577868","2":"b_577906"}},"a92c9092-cbc2-4d31-8712-f4bdaf749950-001":{"label_id":1,"annos":{"182":"b_572350","183":"b_572395","184":"b_572440","185":"b_572485","186":"b_572529","187":"b_572571","188":"b_572614","189":"b_572657","190":"b_572701","191":"b_572744","192":"b_572787","193":"b_572829","194":"b_572871","195":"b_572913","196":"b_572955","197":"b_572997","198":"b_573038","199":"b_573079","158":"b_575090","159":"b_575130","160":"b_575169","161":"b_575207","162":"b_575245","163":"b_575282","164":"b_575319","165":"b_575356","166":"b_575393","167":"b_575433","168":"b_575473","169":"b_575513","170":"b_575555","171":"b_575597"}},"5825753c-7b0c-478c-9068-21b2ef512cc9-001":{"label_id":0,"annos":{"3":"b_573084","4":"b_573126","5":"b_573166","1":"b_577841","2":"b_577879"}},"f4a9de10-5645-4f6b-8fee-ced5bf926d0f-001":{"label_id":7,"annos":{"3":"b_573085","1":"b_577842","2":"b_577880"}},"1c832211-6af4-4d32-ae1b-8abb70f04ba2-001":{"label_id":5,"annos":{"3":"b_573090","4":"b_573131","5":"b_573171","6":"b_573210","7":"b_573249","8":"b_573288","9":"b_573327","10":"b_573367","11":"b_573406","12":"b_573445","13":"b_573485","14":"b_573526","15":"b_575829","16":"b_575869","17":"b_575908","18":"b_575947","19":"b_575987","20":"b_576026","21":"b_576064","22":"b_576101","23":"b_576139","24":"b_576176","25":"b_576213","26":"b_576251","27":"b_576290","28":"b_576329","29":"b_576368","30":"b_576408","31":"b_576448","32":"b_576488","33":"b_576528","34":"b_576567","35":"b_576605","36":"b_576643","37":"b_576683","38":"b_576725","39":"b_576765","1":"b_577847","2":"b_577885"}},"c159bdca-129b-43b8-a620-c8b16b799135-001":{"label_id":0,"annos":{"3":"b_573093","4":"b_573134","5":"b_573174","6":"b_573213","7":"b_573252","8":"b_573291","9":"b_573330","1":"b_577850","2":"b_577888"}},"938a900b-5a78-4365-9804-df678678e9c3-001":{"label_id":0,"annos":{"3":"b_573096","4":"b_573137","5":"b_573177","6":"b_573216","7":"b_573255","8":"b_573294","9":"b_573333","10":"b_573372","11":"b_573411","12":"b_573450","13":"b_573490","14":"b_573531","15":"b_575834","16":"b_575874","17":"b_575913","18":"b_575952","1":"b_577853","2":"b_577891"}},"c14c2a1f-1d3e-4586-8f95-10ca81ca3574-001":{"label_id":0,"annos":{"3":"b_573099","4":"b_573140","5":"b_573180","6":"b_573219","7":"b_573258","8":"b_573297","9":"b_573336","10":"b_573375","11":"b_573414","12":"b_573453","13":"b_573493","14":"b_573534","15":"b_575837","16":"b_575877","17":"b_575916","18":"b_575955","19":"b_575994","20":"b_576033","1":"b_577856","2":"b_577894"}},"9180c14d-1b72-4b44-b2d0-0985c7f97500-001":{"label_id":1,"annos":{"3":"b_573103","4":"b_573144","5":"b_573184","6":"b_573224","7":"b_573263","8":"b_573302","9":"b_573341","10":"b_573380","11":"b_573419","12":"b_573458","13":"b_573498","14":"b_573539","15":"b_575842","16":"b_575882","17":"b_575921","18":"b_575960","19":"b_575999","20":"b_576038","21":"b_576075","22":"b_576112","1":"b_577859","2":"b_577897"}},"bbaf48a5-319f-4df7-80dd-ba3f7d1b9201-001":{"label_id":1,"annos":{"3":"b_573104","4":"b_573145","5":"b_573185","6":"b_573225","7":"b_573264","8":"b_573303","9":"b_573342","10":"b_573381","11":"b_573420","12":"b_573459","13":"b_573499","14":"b_573540","15":"b_575843","16":"b_575883","17":"b_575922","18":"b_575961","19":"b_576000","20":"b_576039","21":"b_576076","22":"b_576113","23":"b_576150","1":"b_577860","2":"b_577898"}},"c32d81df-6a8e-47ae-ad36-abe44f19ec87-001":{"label_id":1,"annos":{"3":"b_573111","4":"b_573152","5":"b_573192","6":"b_573231","7":"b_573270","8":"b_573309","9":"b_573348","10":"b_573387","11":"b_573426","12":"b_573465","13":"b_573505","14":"b_573546","15":"b_575849","1":"b_577867","2":"b_577905"}},"smCW9TrHqf3zZmOSlTOzzRIjOZOQyo4R-001":{"label_id":9,"annos":{"3":"b_573118","4":"b_573159","5":"b_573199","6":"b_573238","7":"b_573277","8":"b_573316","9":"b_573355","10":"b_573394","11":"b_573433","12":"b_573472","13":"b_573513","15":"b_575857","16":"b_575896","17":"b_575935","18":"b_575974","19":"b_576013"}},"40568714-4ae3-46d1-a937-55ccf7ba1b16-001":{"label_id":1,"annos":{"3":"b_573121","4":"b_573162","5":"b_573202","6":"b_573241","7":"b_573280","8":"b_573319","9":"b_573358","10":"b_573397","11":"b_573436","12":"b_573475","13":"b_573516","14":"b_573556","15":"b_575860","16":"b_575899","17":"b_575938","18":"b_575977","19":"b_576016","20":"b_576054","21":"b_576091","22":"b_576129","23":"b_576166","24":"b_576202","25":"b_576240","26":"b_576279","27":"b_576318","28":"b_576357","29":"b_576397","30":"b_576437","31":"b_576477","32":"b_576517","33":"b_576556","1":"b_577876","2":"b_577914"}},"3731e6d3-a2ea-4c7e-9f0b-17ec215b917c-001":{"label_id":1,"annos":{"111":"b_573849","112":"b_573887","113":"b_573926","114":"b_573964","115":"b_574001","116":"b_574039","117":"b_574078","118":"b_574115","119":"b_574152","120":"b_574189","121":"b_574227","122":"b_574265","123":"b_574302","124":"b_574339","125":"b_574377","126":"b_574415","127":"b_574452","128":"b_574488","129":"b_574524","130":"b_574560","131":"b_574597","132":"b_574634","133":"b_574671","134":"b_574707","138":"b_574748","135":"b_577383","136":"b_577419","137":"b_577455"}},"879f126e-db58-486b-9188-97cca83c12c1-001":{"label_id":1,"annos":{"116":"b_574040","117":"b_574079","118":"b_574116","119":"b_574153","120":"b_574190","121":"b_574228","122":"b_574266","123":"b_574303","124":"b_574340","125":"b_574378","126":"b_574416","127":"b_574453","128":"b_574489","129":"b_574525","130":"b_574561","131":"b_574598","132":"b_574635","133":"b_574672","134":"b_574708","142":"b_574856","143":"b_574893","144":"b_574929","145":"b_574964","156":"b_574995","157":"b_575032","158":"b_575071","159":"b_575111","160":"b_575151","161":"b_575190","162":"b_575228","163":"b_575266","164":"b_575303","165":"b_575341","166":"b_575379","167":"b_575416","168":"b_575456","169":"b_575496","170":"b_575538","171":"b_575581","172":"b_575624","173":"b_575668","174":"b_575714","135":"b_577384","136":"b_577420","146":"b_577524","147":"b_577557","148":"b_577591","149":"b_577624","150":"b_577658","151":"b_577692","152":"b_577725","153":"b_577757","154":"b_577790","155":"b_577823"}},"6001f7b2-4b2f-4f7a-9846-3d3fb2e921e1-001":{"label_id":1,"annos":{"124":"b_574330","125":"b_574368","126":"b_574405","127":"b_574442","128":"b_574479","129":"b_574515","130":"b_574551","131":"b_574588","132":"b_574625","133":"b_574662","134":"b_574699","138":"b_574738","140":"b_574775","141":"b_574811","142":"b_574847","143":"b_574884","144":"b_574920","145":"b_574955","135":"b_577374","136":"b_577410","137":"b_577446","139":"b_577481","146":"b_577515","147":"b_577548","148":"b_577582"}},"a0d6500d-5c48-4503-b74d-a9546b8db287-001":{"label_id":1,"annos":{"131":"b_574602","132":"b_574640","133":"b_574677","134":"b_574713"}},"bba17b55-c099-460a-b44b-4de267861116-001":{"label_id":1,"annos":{"134":"b_574689","138":"b_574725","140":"b_574763","141":"b_574798","142":"b_574834","143":"b_574872","144":"b_574908","145":"b_574943"}},"460b1fb7-87db-478a-9176-b1c3d86a60b1-001":{"label_id":1,"annos":{"167":"b_575412"}},"f7f78365-a658-41f9-a295-ce8641169b95-001":{"label_id":0,"annos":{"19":"b_575978","20":"b_576017","21":"b_576055","22":"b_576092","23":"b_576130","24":"b_576167","25":"b_576203","26":"b_576241","27":"b_576280","28":"b_576319","29":"b_576358","30":"b_576398","31":"b_576438","32":"b_576478","33":"b_576518","34":"b_576557","35":"b_576595","36":"b_576633","37":"b_576673","38":"b_576715"}},"30a81e54-3a3a-456c-a942-ba10ff45bd77-001":{"label_id":1,"annos":{"52":"b_577025","53":"b_577065","54":"b_577106","55":"b_577148","56":"b_577190","57":"b_577232","58":"b_577275","59":"b_577318"}}},"action_tubes":{"2Ola80CvNQVGoHZPybxZyWtQ1tKbgpMq-002-0":{"label_id":2,"annos":{"44":"b_569976","45":"b_570016","46":"b_570057","47":"b_570098","48":"b_570139","49":"b_570181","50":"b_570223","61":"b_570262","62":"b_570307","63":"b_570351","64":"b_570394","65":"b_570436","66":"b_570478","67":"b_570518","68":"b_570557","69":"b_570598","70":"b_570643","71":"b_570687","72":"b_570732","73":"b_570776","74":"b_570820","75":"b_570865","76":"b_570909","77":"b_570952","78":"b_570993","79":"b_571034","80":"b_571075","81":"b_571117","82":"b_571159","83":"b_571200","84":"b_571242","85":"b_571282","86":"b_571322","87":"b_571364","88":"b_571404","89":"b_571444","90":"b_571484","91":"b_571525","92":"b_571569","93":"b_571612","94":"b_571656","95":"b_571700","96":"b_571742","97":"b_571785","98":"b_571830","99":"b_571875","100":"b_571918","101":"b_571961","102":"b_572003","103":"b_572043","3":"b_573080","4":"b_573122","5":"b_573163","6":"b_573203","7":"b_573242","8":"b_573281","9":"b_573320","10":"b_573359","11":"b_573398","12":"b_573437","13":"b_573476","14":"b_573517","104":"b_573557","105":"b_573596","106":"b_573636","107":"b_573676"}},"4055cc5f-311f-4931-b100-3f7e98595245-002-0":{"label_id":8,"annos":{"44":"b_569977","45":"b_570017","46":"b_570058","47":"b_570099","48":"b_570140","49":"b_570182","50":"b_570224","61":"b_570263","62":"b_570308","63":"b_570352","64":"b_570395","65":"b_570437","66":"b_570479","67":"b_570519","68":"b_570558","69":"b_570599","70":"b_570644","71":"b_570688","72":"b_570733","73":"b_570777","74":"b_570821","75":"b_570866","76":"b_570910","77":"b_570953","78":"b_570994","79":"b_571035","80":"b_571076","81":"b_571118","82":"b_571160","83":"b_571201","84":"b_571243","85":"b_571283","86":"b_571323","87":"b_571365","88":"b_571405","89":"b_571445","90":"b_571485","91":"b_571526","92":"b_571570","93":"b_571613","94":"b_571657","95":"b_571701","96":"b_571743","97":"b_571786","98":"b_571832","99":"b_571877","100":"b_571920","101":"b_571963","102":"b_572005","103":"b_572045","177":"b_572087","178":"b_572130","179":"b_572176","180":"b_572222","181":"b_572266","182":"b_572310","183":"b_572356","184":"b_572401","185":"b_572446","186":"b_572490","187":"b_572534","188":"b_572576","189":"b_572619","190":"b_572662","191":"b_572706","192":"b_572749","193":"b_572792","194":"b_572834","195":"b_572876","196":"b_572918","197":"b_572960","198":"b_573002","199":"b_573043","10":"b_573360","11":"b_573399","12":"b_573438","13":"b_573477","14":"b_573518","104":"b_573559","105":"b_573598","106":"b_573638","107":"b_573678","108":"b_573717","109":"b_573755","110":"b_573794","111":"b_573830","112":"b_573869","113":"b_573907","114":"b_573946","115":"b_573982","116":"b_574020","117":"b_574059","118":"b_574097","119":"b_574134","120":"b_574171","121":"b_574208","122":"b_574246","123":"b_574283","124":"b_574320","125":"b_574358","126":"b_574396","127":"b_574433","128":"b_574470","129":"b_574507","130":"b_574543","131":"b_574580","132":"b_574617","133":"b_574654","134":"b_574691","138":"b_574728","140":"b_574765","141":"b_574800","142":"b_574836","143":"b_574874","144":"b_574910","145":"b_574945","156":"b_574979","157":"b_575015","158":"b_575053","159":"b_575093","160":"b_575133","161":"b_575172","162":"b_575210","163":"b_575248","164":"b_575285","165":"b_575322","166":"b_575360","167":"b_575397","168":"b_575437","169":"b_575477","170":"b_575518","171":"b_575560","172":"b_575602","173":"b_575646","174":"b_575690","175":"b_575736","176":"b_575780","15":"b_575821","16":"b_575861","17":"b_575900","18":"b_575939","19":"b_575979","20":"b_576018","21":"b_576056","22":"b_576093","23":"b_576131","24":"b_576168","25":"b_576204","26":"b_576242","27":"b_576281","28":"b_576320","29":"b_576359","30":"b_576399","31":"b_576439","32":"b_576479","33":"b_576519","34":"b_576558","35":"b_576596","36":"b_576634","37":"b_576674","38":"b_576716","39":"b_576756","40":"b_576796","41":"b_576835","42":"b_576873","43":"b_576911","51":"b_576950","52":"b_576989","53":"b_577029","54":"b_577069","55":"b_577110","56":"b_577152","57":"b_577194","58":"b_577236","59":"b_577279","60":"b_577322","135":"b_577365","136":"b_577401","137":"b_577437","139":"b_577471","146":"b_577505","147":"b_577538","148":"b_577572","149":"b_577606","150":"b_577640","151":"b_577674","152":"b_577708","153":"b_577741","154":"b_577774","155":"b_577807"}},"f2f0459c-5c5f-414d-9a00-4433b0bd414e-002-0":{"label_id":4,"annos":{"44":"b_569978","45":"b_570018","46":"b_570059","47":"b_570100","48":"b_570141","49":"b_570183","50":"b_570225","61":"b_570264","62":"b_570309","63":"b_570353","64":"b_570396","65":"b_570438","3":"b_573081","4":"b_573123","5":"b_573164","6":"b_573204","7":"b_573243","8":"b_573282","9":"b_573321","10":"b_573361","11":"b_573400","12":"b_573439","13":"b_573478","14":"b_573519","15":"b_575822","16":"b_575862","17":"b_575901","18":"b_575940","19":"b_575980","20":"b_576019","21":"b_576057","22":"b_576094","23":"b_576132","24":"b_576169","25":"b_576205","26":"b_576243","27":"b_576282","28":"b_576321","29":"b_576360","30":"b_576400","31":"b_576440","32":"b_576480","33":"b_576520","34":"b_576559","35":"b_576597","36":"b_576635","37":"b_576675","38":"b_576717","39":"b_576757","40":"b_576797","41":"b_576836","42":"b_576874","43":"b_576912","51":"b_576951","52":"b_576990","53":"b_577030","54":"b_577070","55":"b_577111","56":"b_577153","57":"b_577195","58":"b_577237","59":"b_577280","60":"b_577323"}},"4650d92f-e8ee-4c7a-bf4b-bc5a5fb2c13a-002-0":{"label_id":3,"annos":{"44":"b_569979","45":"b_570019","46":"b_570060","47":"b_570101","48":"b_570142","49":"b_570184","50":"b_570226","61":"b_570265","62":"b_570310","63":"b_570354","64":"b_570397","65":"b_570439","66":"b_570480","67":"b_570520","68":"b_570559","69":"b_570600","70":"b_570645","71":"b_570689","72":"b_570734","73":"b_570778","74":"b_570822","75":"b_570867","76":"b_570911","77":"b_570954","78":"b_570995","79":"b_571036","80":"b_571077","81":"b_571119","82":"b_571161","83":"b_571202","84":"b_571244","85":"b_571284","86":"b_571324","87":"b_571366","88":"b_571406","89":"b_571446","90":"b_571486","91":"b_571527","92":"b_571571","93":"b_571614","94":"b_571658","95":"b_571702","96":"b_571744","97":"b_571787","98":"b_571833","3":"b_573082","4":"b_573124","5":"b_573165","6":"b_573205","7":"b_573244","8":"b_573283","9":"b_573322","10":"b_573362","11":"b_573401","12":"b_573440","13":"b_573479","14":"b_573520","15":"b_575823","16":"b_575863","17":"b_575902","18":"b_575941","19":"b_575981","20":"b_576020","21":"b_576058","22":"b_576095","23":"b_576133","24":"b_576170","25":"b_576206","26":"b_576244","27":"b_576283","28":"b_576322","29":"b_576361","30":"b_576401","31":"b_576441","32":"b_576481","33":"b_576521","34":"b_576560","35":"b_576598","36":"b_576636","37":"b_576676","38":"b_576718","39":"b_576758","40":"b_576798","41":"b_576837","42":"b_576875","43":"b_576913","51":"b_576952","52":"b_576991","53":"b_577031","54":"b_577071","55":"b_577112","56":"b_577154","57":"b_577196","58":"b_577238","59":"b_577281","60":"b_577324","1":"b_577839","2":"b_577877"}},"4650d92f-e8ee-4c7a-bf4b-bc5a5fb2c13a-002-1":{"label_id":10,"annos":{"44":"b_569979","45":"b_570019","46":"b_570060","47":"b_570101","48":"b_570142","49":"b_570184","50":"b_570226","61":"b_570265","62":"b_570310","63":"b_570354","64":"b_570397","65":"b_570439","66":"b_570480","67":"b_570520","68":"b_570559","69":"b_570600","70":"b_570645","71":"b_570689","72":"b_570734","73":"b_570778","74":"b_570822","75":"b_570867","76":"b_570911","77":"b_570954","78":"b_570995","79":"b_571036","80":"b_571077","81":"b_571119","82":"b_571161","83":"b_571202","84":"b_571244","85":"b_571284","86":"b_571324","87":"b_571366","88":"b_571406","89":"b_571446","90":"b_571486","91":"b_571527","92":"b_571571","93":"b_571614","94":"b_571658","95":"b_571702","96":"b_571744","97":"b_571787","98":"b_571833","27":"b_576283","28":"b_576322","29":"b_576361","30":"b_576401","31":"b_576441","32":"b_576481","33":"b_576521","34":"b_576560","35":"b_576598","36":"b_576636","37":"b_576676","38":"b_576718","39":"b_576758","40":"b_576798","41":"b_576837","42":"b_576875","43":"b_576913","51":"b_576952","52":"b_576991","53":"b_577031","54":"b_577071","55":"b_577112","56":"b_577154","57":"b_577196","58":"b_577238","59":"b_577281","60":"b_577324"}},"4650d92f-e8ee-4c7a-bf4b-bc5a5fb2c13a-002-2":{"label_id":13,"annos":{"44":"b_569979","45":"b_570019","46":"b_570060","47":"b_570101","48":"b_570142","49":"b_570184","50":"b_570226","61":"b_570265","62":"b_570310","63":"b_570354","64":"b_570397","65":"b_570439","66":"b_570480","67":"b_570520","68":"b_570559","69":"b_570600","70":"b_570645","71":"b_570689","72":"b_570734","73":"b_570778","74":"b_570822","75":"b_570867","27":"b_576283","28":"b_576322","29":"b_576361","30":"b_576401","31":"b_576441","32":"b_576481","33":"b_576521","34":"b_576560","35":"b_576598","36":"b_576636","37":"b_576676","38":"b_576718","39":"b_576758","40":"b_576798","41":"b_576837","42":"b_576875","43":"b_576913","51":"b_576952","52":"b_576991","53":"b_577031","54":"b_577071","55":"b_577112","56":"b_577154","57":"b_577196","58":"b_577238","59":"b_577281","60":"b_577324"}},"cba86031-f8dd-4b34-a1cc-9ce792f94029-002-0":{"label_id":8,"annos":{"44":"b_569980","45":"b_570021","46":"b_570062","47":"b_570103","48":"b_570144","49":"b_570186","50":"b_570228","61":"b_570268","62":"b_570313","63":"b_570356","64":"b_570399","65":"b_570442","66":"b_570483","67":"b_570523","68":"b_570561","69":"b_570603","70":"b_570648","71":"b_570692","72":"b_570737","86":"b_571328","87":"b_571370","88":"b_571410","89":"b_571450","90":"b_571490","91":"b_571531","92":"b_571575","93":"b_571618","94":"b_571662","95":"b_571706","96":"b_571748","97":"b_571791","98":"b_571837","99":"b_571880","100":"b_571923","101":"b_571966","102":"b_572008","103":"b_572048","3":"b_573086","4":"b_573127","5":"b_573167","6":"b_573206","7":"b_573245","8":"b_573284","9":"b_573323","10":"b_573363","11":"b_573402","12":"b_573441","13":"b_573481","14":"b_573522","104":"b_573561","105":"b_573601","106":"b_573641","107":"b_573681","108":"b_573720","109":"b_573758","110":"b_573797","111":"b_573833","112":"b_573872","113":"b_573910","114":"b_573949","115":"b_573985","116":"b_574023","117":"b_574062","118":"b_574100","119":"b_574137","120":"b_574174","121":"b_574211","122":"b_574249","123":"b_574286","124":"b_574323","125":"b_574361","126":"b_574399","127":"b_574436","128":"b_574473","129":"b_574509","130":"b_574545","131":"b_574582","132":"b_574619","133":"b_574656","134":"b_574693","138":"b_574732","140":"b_574769","141":"b_574804","142":"b_574840","15":"b_575825","16":"b_575865","17":"b_575904","18":"b_575943","19":"b_575983","20":"b_576022","21":"b_576060","22":"b_576097","23":"b_576135","24":"b_576172","25":"b_576208","26":"b_576246","27":"b_576285","28":"b_576324","29":"b_576363","30":"b_576403","31":"b_576443","32":"b_576483","33":"b_576523","34":"b_576562","35":"b_576600","36":"b_576638","37":"b_576678","38":"b_576720","39":"b_576760","40":"b_576800","41":"b_576838","42":"b_576876","43":"b_576914","51":"b_576954","52":"b_576993","53":"b_577033","54":"b_577073","55":"b_577114","56":"b_577156","57":"b_577198","58":"b_577241","59":"b_577284","60":"b_577326","135":"b_577368","136":"b_577404","137":"b_577440","139":"b_577475","1":"b_577843","2":"b_577881"}},"a4649107-7ca7-4e40-8bae-5b22bfced7bc-002-0":{"label_id":8,"annos":{"44":"b_569981","45":"b_570022","46":"b_570063","47":"b_570104","48":"b_570145","49":"b_570187","50":"b_570229","61":"b_570269","62":"b_570314","63":"b_570357","3":"b_573087","4":"b_573128","5":"b_573168","6":"b_573207","7":"b_573246","8":"b_573285","9":"b_573324","10":"b_573364","11":"b_573403","12":"b_573442","13":"b_573482","14":"b_573523","15":"b_575826","16":"b_575866","17":"b_575905","18":"b_575944","19":"b_575984","20":"b_576023","21":"b_576061","22":"b_576098","23":"b_576136","24":"b_576173","25":"b_576209","26":"b_576247","27":"b_576286","28":"b_576325","29":"b_576364","30":"b_576404","31":"b_576444","32":"b_576484","33":"b_576524","34":"b_576563","35":"b_576601","36":"b_576639","37":"b_576679","38":"b_576721","39":"b_576761","40":"b_576801","41":"b_576839","42":"b_576877","43":"b_576915","51":"b_576955","52":"b_576994","53":"b_577034","54":"b_577074","55":"b_577115","56":"b_577157","57":"b_577199","58":"b_577242","59":"b_577285","60":"b_577327","1":"b_577844","2":"b_577882"}},"664fa80e-3895-4288-a471-14bc7ae19462-002-0":{"label_id":8,"annos":{"44":"b_569982","45":"b_570023","46":"b_570064","47":"b_570105","48":"b_570146","49":"b_570188","50":"b_570230","61":"b_570270","62":"b_570315","63":"b_570358","64":"b_570400","65":"b_570443","66":"b_570484","67":"b_570524","68":"b_570562","69":"b_570604","70":"b_570649","71":"b_570693","72":"b_570738","73":"b_570781","74":"b_570826","75":"b_570871","76":"b_570915","77":"b_570958","78":"b_570999","79":"b_571040","80":"b_571081","81":"b_571123","82":"b_571165","83":"b_571206","84":"b_571248","85":"b_571288","86":"b_571329","87":"b_571371","88":"b_571411","89":"b_571451","90":"b_571491","91":"b_571532","92":"b_571576","93":"b_571619","94":"b_571663","95":"b_571707","96":"b_571749","97":"b_571792","98":"b_571838","99":"b_571881","100":"b_571924","101":"b_571967","102":"b_572009","103":"b_572049","177":"b_572090","178":"b_572135","179":"b_572181","180":"b_572227","181":"b_572271","182":"b_572315","183":"b_572361","184":"b_572406","185":"b_572451","186":"b_572495","187":"b_572539","188":"b_572581","189":"b_572624","190":"b_572667","191":"b_572711","192":"b_572754","193":"b_572797","194":"b_572839","195":"b_572881","196":"b_572923","197":"b_572965","198":"b_573007","199":"b_573048","3":"b_573088","4":"b_573129","5":"b_573169","6":"b_573208","7":"b_573247","8":"b_573286","9":"b_573325","10":"b_573365","11":"b_573404","12":"b_573443","13":"b_573483","14":"b_573524","104":"b_573562","105":"b_573602","106":"b_573642","107":"b_573682","108":"b_573721","109":"b_573759","110":"b_573798","111":"b_573834","112":"b_573873","113":"b_573911","114":"b_573950","115":"b_573986","116":"b_574024","117":"b_574063","118":"b_574101","119":"b_574138","120":"b_574175","121":"b_574212","122":"b_574250","123":"b_574287","124":"b_574324","125":"b_574362","126":"b_574400","127":"b_574437","128":"b_574474","129":"b_574510","130":"b_574546","131":"b_574583","132":"b_574620","133":"b_574657","134":"b_574694","138":"b_574733","140":"b_574770","141":"b_574805","142":"b_574841","143":"b_574878","144":"b_574914","145":"b_574949","156":"b_574982","157":"b_575018","158":"b_575057","159":"b_575097","160":"b_575137","161":"b_575176","162":"b_575214","163":"b_575252","164":"b_575289","165":"b_575326","166":"b_575364","167":"b_575401","168":"b_575440","169":"b_575480","170":"b_575521","171":"b_575563","172":"b_575605","173":"b_575649","174":"b_575694","175":"b_575740","176":"b_575784","15":"b_575827","16":"b_575867","17":"b_575906","18":"b_575945","19":"b_575985","20":"b_576024","21":"b_576062","22":"b_576099","23":"b_576137","24":"b_576174","25":"b_576210","26":"b_576248","27":"b_576287","28":"b_576326","29":"b_576365","30":"b_576405","31":"b_576445","32":"b_576485","33":"b_576525","34":"b_576564","35":"b_576602","36":"b_576640","37":"b_576680","38":"b_576722","39":"b_576762","40":"b_576802","41":"b_576840","42":"b_576878","43":"b_576916","51":"b_576956","52":"b_576995","53":"b_577035","54":"b_577075","55":"b_577116","56":"b_577158","57":"b_577200","58":"b_577243","59":"b_577286","60":"b_577328","135":"b_577369","136":"b_577405","137":"b_577441","139":"b_577476","146":"b_577509","147":"b_577542","148":"b_577576","149":"b_577610","150":"b_577644","151":"b_577678","152":"b_577711","153":"b_577744","154":"b_577777","155":"b_577810","1":"b_577845","2":"b_577883"}},"594f1830-ef06-4a09-b1f7-3ad8d2220dcd-002-0":{"label_id":17,"annos":{"44":"b_569983","45":"b_570024","46":"b_570065","47":"b_570106","48":"b_570147","49":"b_570189","50":"b_570231","61":"b_570271","62":"b_570316","63":"b_570359","64":"b_570401","65":"b_570444","66":"b_570485","67":"b_570525","68":"b_570563","69":"b_570605","70":"b_570650","71":"b_570694","72":"b_570739","73":"b_570782","78":"b_571000","79":"b_571041","80":"b_571082","81":"b_571124","82":"b_571166","83":"b_571207","84":"b_571249","85":"b_571289","86":"b_571330","91":"b_571534","92":"b_571578","93":"b_571621","94":"b_571665","95":"b_571709","96":"b_571750","97":"b_571794","98":"b_571840","99":"b_571883","100":"b_571926","101":"b_571969","102":"b_572011","103":"b_572051","177":"b_572092","178":"b_572137","179":"b_572183","180":"b_572229","181":"b_572273","182":"b_572317","183":"b_572363","184":"b_572408","185":"b_572453","186":"b_572497","187":"b_572540","188":"b_572582","189":"b_572625","190":"b_572668","191":"b_572712","192":"b_572755","193":"b_572798","194":"b_572840","195":"b_572882","196":"b_572924","197":"b_572966","198":"b_573008","199":"b_573049","104":"b_573564","105":"b_573604","106":"b_573644","107":"b_573684","108":"b_573723","109":"b_573761","110":"b_573800","111":"b_573836","112":"b_573875","113":"b_573913","114":"b_573952","115":"b_573988","116":"b_574026","117":"b_574065","121":"b_574214","122":"b_574252","123":"b_574289","124":"b_574326","125":"b_574364","126":"b_574401","127":"b_574438","128":"b_574475","129":"b_574511","130":"b_574547","131":"b_574584","132":"b_574621","133":"b_574658","134":"b_574695","138":"b_574734","140":"b_574771","141":"b_574807","142":"b_574843","143":"b_574880","144":"b_574916","145":"b_574951","156":"b_574984","157":"b_575020","158":"b_575059","159":"b_575099","160":"b_575139","161":"b_575178","162":"b_575216","163":"b_575254","164":"b_575291","165":"b_575328","166":"b_575366","167":"b_575403","168":"b_575442","169":"b_575482","170":"b_575523","171":"b_575565","172":"b_575607","173":"b_575651","174":"b_575696","175":"b_575742","176":"b_575786","25":"b_576211","26":"b_576249","27":"b_576288","28":"b_576327","29":"b_576366","30":"b_576406","31":"b_576446","32":"b_576486","33":"b_576526","34":"b_576565","35":"b_576603","36":"b_576641","37":"b_576681","38":"b_576723","39":"b_576763","40":"b_576803","41":"b_576841","42":"b_576879","43":"b_576917","51":"b_576957","52":"b_576996","53":"b_577036","54":"b_577076","55":"b_577117","56":"b_577159","57":"b_577201","58":"b_577244","59":"b_577287","60":"b_577329","135":"b_577370","136":"b_577406","137":"b_577442","139":"b_577477","146":"b_577511","147":"b_577544","148":"b_577578","149":"b_577612","150":"b_577646","151":"b_577680","152":"b_577713","153":"b_577746","154":"b_577779","155":"b_577812"}},"aeb91fe4-0365-4445-b6c3-bfbb87462296-002-0":{"label_id":3,"annos":{"44":"b_569984","45":"b_570025","46":"b_570066","47":"b_570107","48":"b_570148","49":"b_570190","50":"b_570232","61":"b_570272","62":"b_570317","63":"b_570360","64":"b_570402","65":"b_570445","66":"b_570486","67":"b_570526","68":"b_570564","69":"b_570606","70":"b_570651","71":"b_570695","72":"b_570740","73":"b_570783","74":"b_570827","75":"b_570872","76":"b_570916","77":"b_570959","78":"b_571001","79":"b_571042","80":"b_571083","81":"b_571125","82":"b_571167","83":"b_571208","84":"b_571250","85":"b_571290","86":"b_571331","87":"b_571372","88":"b_571413","89":"b_571453","90":"b_571493","91":"b_571535","92":"b_571579","93":"b_571622","94":"b_571666","95":"b_571710","96":"b_571751","97":"b_571795","98":"b_571841","99":"b_571884","100":"b_571927","101":"b_571970","102":"b_572012","103":"b_572052","177":"b_572093","178":"b_572138","179":"b_572184","180":"b_572230","181":"b_572274","182":"b_572318","183":"b_572364","184":"b_572409","185":"b_572454","186":"b_572498","187":"b_572541","188":"b_572583","189":"b_572626","190":"b_572669","191":"b_572713","192":"b_572756","193":"b_572799","194":"b_572841","195":"b_572883","196":"b_572925","197":"b_572967","198":"b_573009","199":"b_573050","3":"b_573089","4":"b_573130","5":"b_573170","6":"b_573209","7":"b_573248","8":"b_573287","9":"b_573326","10":"b_573366","11":"b_573405","12":"b_573444","13":"b_573484","14":"b_573525","104":"b_573565","105":"b_573605","106":"b_573645","107":"b_573685","108":"b_573724","109":"b_573762","110":"b_573801","111":"b_573837","112":"b_573876","113":"b_573914","114":"b_573953","115":"b_573989","116":"b_574027","117":"b_574066","118":"b_574103","119":"b_574140","120":"b_574177","121":"b_574215","122":"b_574253","123":"b_574290","124":"b_574327","125":"b_574365","126":"b_574402","127":"b_574439","128":"b_574476","129":"b_574512","130":"b_574548","131":"b_574585","132":"b_574622","133":"b_574659","134":"b_574696","138":"b_574735","140":"b_574772","141":"b_574808","142":"b_574844","143":"b_574881","144":"b_574917","145":"b_574952","156":"b_574985","157":"b_575021","158":"b_575060","159":"b_575100","160":"b_575140","161":"b_575179","162":"b_575217","163":"b_575255","164":"b_575292","165":"b_575329","166":"b_575367","167":"b_575404","168":"b_575443","169":"b_575483","170":"b_575524","171":"b_575566","172":"b_575608","173":"b_575652","174":"b_575697","175":"b_575743","176":"b_575787","15":"b_575828","16":"b_575868","17":"b_575907","18":"b_575946","19":"b_575986","20":"b_576025","21":"b_576063","22":"b_576100","23":"b_576138","24":"b_576175","25":"b_576212","26":"b_576250","27":"b_576289","28":"b_576328","29":"b_576367","30":"b_576407","31":"b_576447","32":"b_576487","33":"b_576527","34":"b_576566","35":"b_576604","36":"b_576642","37":"b_576682","38":"b_576724","39":"b_576764","40":"b_576804","41":"b_576842","42":"b_576880","43":"b_576918","51":"b_576958","52":"b_576997","53":"b_577037","54":"b_577077","55":"b_577118","56":"b_577160","57":"b_577202","58":"b_577245","59":"b_577288","60":"b_577330","135":"b_577371","136":"b_577407","137":"b_577443","139":"b_577478","146":"b_577512","147":"b_577545","148":"b_577579","149":"b_577613","150":"b_577647","151":"b_577681","152":"b_577714","153":"b_577747","154":"b_577780","155":"b_577813","1":"b_577846","2":"b_577884"}},"4bee193c-beca-497b-8dde-1ab78ac81929-002-0":{"label_id":8,"annos":{"44":"b_569985","45":"b_570026","46":"b_570067","47":"b_570108","48":"b_570149","49":"b_570191","50":"b_570233","61":"b_570273","62":"b_570318","63":"b_570361","64":"b_570403","65":"b_570446","66":"b_570487","67":"b_570527","68":"b_570565","69":"b_570607","70":"b_570652","71":"b_570696","72":"b_570741","73":"b_570784","74":"b_570828","75":"b_570873","76":"b_570917","77":"b_570960","78":"b_571002","79":"b_571043","80":"b_571084","81":"b_571126","82":"b_571168","83":"b_571209","84":"b_571251","85":"b_571291","86":"b_571332","87":"b_571373","88":"b_571414","89":"b_571454","90":"b_571494","91":"b_571536","92":"b_571580","93":"b_571623","94":"b_571667","95":"b_571711","96":"b_571752","97":"b_571796","98":"b_571842","99":"b_571885","100":"b_571928","101":"b_571971","102":"b_572013","103":"b_572053","177":"b_572094","178":"b_572139","179":"b_572185","180":"b_572231","181":"b_572275","182":"b_572319","183":"b_572365","184":"b_572410","185":"b_572455","186":"b_572499","187":"b_572542","188":"b_572584","189":"b_572627","190":"b_572670","191":"b_572714","192":"b_572757","193":"b_572800","194":"b_572842","195":"b_572884","196":"b_572926","197":"b_572968","198":"b_573010","199":"b_573051","3":"b_573091","4":"b_573132","5":"b_573172","6":"b_573211","7":"b_573250","8":"b_573289","9":"b_573328","10":"b_573368","11":"b_573407","12":"b_573446","13":"b_573486","14":"b_573527","104":"b_573566","105":"b_573606","106":"b_573646","107":"b_573686","108":"b_573725","109":"b_573763","110":"b_573802","111":"b_573838","112":"b_573877","113":"b_573915","114":"b_573954","115":"b_573990","116":"b_574028","117":"b_574067","118":"b_574104","119":"b_574141","120":"b_574178","121":"b_574216","122":"b_574254","123":"b_574291","124":"b_574328","125":"b_574366","126":"b_574403","127":"b_574440","128":"b_574477","129":"b_574513","130":"b_574549","131":"b_574586","132":"b_574623","133":"b_574660","134":"b_574697","138":"b_574736","140":"b_574773","141":"b_574809","142":"b_574845","143":"b_574882","144":"b_574918","145":"b_574953","156":"b_574986","157":"b_575022","158":"b_575061","159":"b_575101","160":"b_575141","161":"b_575180","162":"b_575218","163":"b_575256","164":"b_575293","165":"b_575330","166":"b_575368","167":"b_575405","168":"b_575444","169":"b_575484","170":"b_575525","171":"b_575567","172":"b_575609","173":"b_575653","174":"b_575698","175":"b_575744","176":"b_575788","15":"b_575830","16":"b_575870","17":"b_575909","18":"b_575948","19":"b_575988","20":"b_576027","21":"b_576065","22":"b_576102","23":"b_576140","24":"b_576177","25":"b_576214","26":"b_576252","27":"b_576291","28":"b_576330","29":"b_576369","30":"b_576409","31":"b_576449","32":"b_576489","33":"b_576529","34":"b_576568","35":"b_576606","36":"b_576644","37":"b_576684","38":"b_576726","39":"b_576766","40":"b_576805","41":"b_576843","42":"b_576881","43":"b_576919","51":"b_576959","52":"b_576998","53":"b_577038","54":"b_577078","55":"b_577119","56":"b_577161","57":"b_577203","58":"b_577246","59":"b_577289","60":"b_577331","135":"b_577372","136":"b_577408","137":"b_577444","139":"b_577479","146":"b_577513","147":"b_577546","148":"b_577580","149":"b_577614","150":"b_577648","151":"b_577682","152":"b_577715","153":"b_577748","154":"b_577781","155":"b_577814","1":"b_577848","2":"b_577886"}},"18171e83-bb91-4370-800f-e82f518ccd4e-002-0":{"label_id":4,"annos":{"44":"b_569986","45":"b_570027","46":"b_570068","47":"b_570109","48":"b_570150","49":"b_570192","50":"b_570234","61":"b_570274","62":"b_570319","63":"b_570362","64":"b_570404","65":"b_570447","66":"b_570488","67":"b_570528","68":"b_570566","69":"b_570608","70":"b_570653","71":"b_570697","72":"b_570742","73":"b_570785","74":"b_570829","75":"b_570874","76":"b_570918","77":"b_570961","78":"b_571003","79":"b_571044","80":"b_571085","81":"b_571127","82":"b_571169","83":"b_571210","84":"b_571252","85":"b_571292","86":"b_571333","87":"b_571374","88":"b_571415","89":"b_571455","90":"b_571495","91":"b_571537","92":"b_571581","93":"b_571624","94":"b_571668","95":"b_571712","96":"b_571753","97":"b_571797","98":"b_571843","99":"b_571886","100":"b_571929","101":"b_571972","102":"b_572014","3":"b_573092","4":"b_573133","5":"b_573173","6":"b_573212","7":"b_573251","8":"b_573290","9":"b_573329","10":"b_573369","11":"b_573408","12":"b_573447","13":"b_573487","14":"b_573528","114":"b_573955","115":"b_573991","116":"b_574029","117":"b_574068","118":"b_574105","119":"b_574142","120":"b_574179","121":"b_574217","122":"b_574255","123":"b_574292","124":"b_574329","125":"b_574367","126":"b_574404","127":"b_574441","128":"b_574478","129":"b_574514","130":"b_574550","131":"b_574587","132":"b_574624","133":"b_574661","134":"b_574698","138":"b_574737","140":"b_574774","141":"b_574810","142":"b_574846","143":"b_574883","144":"b_574919","145":"b_574954","15":"b_575831","16":"b_575871","17":"b_575910","18":"b_575949","19":"b_575989","20":"b_576028","21":"b_576066","22":"b_576103","23":"b_576141","24":"b_576178","25":"b_576215","26":"b_576253","27":"b_576292","28":"b_576331","29":"b_576370","30":"b_576410","31":"b_576450","32":"b_576490","33":"b_576530","34":"b_576569","35":"b_576607","36":"b_576645","37":"b_576685","38":"b_576727","39":"b_576767","40":"b_576806","41":"b_576844","42":"b_576882","43":"b_576920","51":"b_576960","52":"b_576999","53":"b_577039","54":"b_577079","55":"b_577120","56":"b_577162","57":"b_577204","58":"b_577247","59":"b_577290","60":"b_577332","135":"b_577373","136":"b_577409","137":"b_577445","139":"b_577480","146":"b_577514","147":"b_577547","148":"b_577581","149":"b_577615","150":"b_577649","151":"b_577683","152":"b_577716","1":"b_577849","2":"b_577887"}},"56f7bd50-0916-4f1e-987d-577abadac850-002-0":{"label_id":8,"annos":{"44":"b_569987","45":"b_570028","46":"b_570069","47":"b_570110","48":"b_570151","49":"b_570193","50":"b_570235","61":"b_570275","62":"b_570320","63":"b_570363","64":"b_570405","65":"b_570448","66":"b_570489","67":"b_570529","68":"b_570567","69":"b_570609","70":"b_570654","71":"b_570698","72":"b_570743","73":"b_570786","74":"b_570830","75":"b_570875","76":"b_570919","77":"b_570962","78":"b_571004","79":"b_571045","80":"b_571086","81":"b_571128","82":"b_571170","83":"b_571211","84":"b_571253","85":"b_571293","86":"b_571334","87":"b_571375","88":"b_571416","89":"b_571456","90":"b_571496","91":"b_571538","92":"b_571582","93":"b_571625","94":"b_571669","95":"b_571713","96":"b_571754","97":"b_571798","98":"b_571844","99":"b_571887","100":"b_571930","101":"b_571973","102":"b_572015","103":"b_572054","3":"b_573094","4":"b_573135","5":"b_573175","6":"b_573214","7":"b_573253","8":"b_573292","9":"b_573331","10":"b_573370","11":"b_573409","12":"b_573448","13":"b_573488","14":"b_573529","104":"b_573567","105":"b_573607","106":"b_573647","107":"b_573687","108":"b_573727","109":"b_573765","110":"b_573804","111":"b_573840","112":"b_573879","113":"b_573917","114":"b_573957","115":"b_573993","116":"b_574031","117":"b_574070","118":"b_574107","119":"b_574144","120":"b_574181","121":"b_574219","122":"b_574257","123":"b_574293","124":"b_574331","125":"b_574369","126":"b_574407","127":"b_574444","128":"b_574481","129":"b_574517","130":"b_574553","131":"b_574590","132":"b_574627","133":"b_574664","134":"b_574701","138":"b_574740","15":"b_575832","16":"b_575872","17":"b_575911","18":"b_575950","19":"b_575990","20":"b_576029","21":"b_576067","22":"b_576104","23":"b_576142","24":"b_576179","25":"b_576216","26":"b_576254","27":"b_576293","28":"b_576332","29":"b_576371","30":"b_576411","31":"b_576451","32":"b_576491","33":"b_576531","34":"b_576570","35":"b_576608","36":"b_576646","37":"b_576686","38":"b_576728","39":"b_576768","40":"b_576807","41":"b_576845","42":"b_576883","43":"b_576921","51":"b_576961","52":"b_577000","53":"b_577040","54":"b_577080","55":"b_577121","56":"b_577163","57":"b_577205","58":"b_577248","59":"b_577291","60":"b_577333","135":"b_577376","136":"b_577412","137":"b_577448","1":"b_577851","2":"b_577889"}},"935ff43f-d6d7-4cb2-816b-78a43b60f41f-002-0":{"label_id":8,"annos":{"44":"b_569988","45":"b_570029","46":"b_570070","47":"b_570111","48":"b_570152","49":"b_570194","50":"b_570236","61":"b_570277","62":"b_570322","63":"b_570365","64":"b_570407","65":"b_570449","66":"b_570490","67":"b_570531","68":"b_570569","69":"b_570611","70":"b_570656","71":"b_570700","72":"b_570745","73":"b_570788","74":"b_570832","75":"b_570877","76":"b_570921","77":"b_570964","78":"b_571005","79":"b_571046","80":"b_571087","81":"b_571129","82":"b_571171","83":"b_571212","84":"b_571254","85":"b_571294","86":"b_571335","87":"b_571376","88":"b_571417","89":"b_571457","90":"b_571497","91":"b_571539","92":"b_571583","93":"b_571626","94":"b_571670","95":"b_571714","96":"b_571756","97":"b_571800","98":"b_571846","99":"b_571889","100":"b_571932","101":"b_571975","102":"b_572017","103":"b_572056","177":"b_572098","178":"b_572143","179":"b_572189","180":"b_572235","181":"b_572279","182":"b_572323","183":"b_572369","184":"b_572414","185":"b_572459","186":"b_572503","187":"b_572546","188":"b_572588","189":"b_572631","190":"b_572674","191":"b_572718","192":"b_572761","193":"b_572804","194":"b_572846","195":"b_572888","196":"b_572930","197":"b_572972","198":"b_573014","199":"b_573055","3":"b_573095","4":"b_573136","5":"b_573176","6":"b_573215","7":"b_573254","8":"b_573293","9":"b_573332","10":"b_573371","11":"b_573410","12":"b_573449","13":"b_573489","14":"b_573530","104":"b_573569","105":"b_573609","106":"b_573649","107":"b_573689","108":"b_573729","109":"b_573767","110":"b_573806","111":"b_573842","112":"b_573881","113":"b_573919","114":"b_573958","115":"b_573995","116":"b_574033","117":"b_574072","118":"b_574109","119":"b_574146","120":"b_574183","121":"b_574221","122":"b_574259","123":"b_574295","124":"b_574332","125":"b_574370","126":"b_574408","127":"b_574445","128":"b_574482","129":"b_574518","130":"b_574554","131":"b_574591","132":"b_574628","133":"b_574665","134":"b_574702","138":"b_574742","140":"b_574778","141":"b_574814","142":"b_574850","143":"b_574887","144":"b_574923","145":"b_574958","156":"b_574989","157":"b_575025","158":"b_575064","159":"b_575104","160":"b_575144","161":"b_575183","162":"b_575221","163":"b_575259","164":"b_575296","165":"b_575333","166":"b_575371","167":"b_575408","168":"b_575448","169":"b_575488","170":"b_575529","171":"b_575571","172":"b_575613","173":"b_575657","174":"b_575702","175":"b_575748","176":"b_575792","15":"b_575833","16":"b_575873","17":"b_575912","18":"b_575951","19":"b_575991","20":"b_576030","21":"b_576068","22":"b_576105","23":"b_576143","24":"b_576180","25":"b_576217","26":"b_576255","27":"b_576294","28":"b_576333","29":"b_576372","30":"b_576412","31":"b_576452","32":"b_576492","33":"b_576532","34":"b_576571","35":"b_576609","36":"b_576648","37":"b_576688","38":"b_576729","39":"b_576769","40":"b_576808","41":"b_576846","42":"b_576884","43":"b_576922","51":"b_576962","52":"b_577001","53":"b_577041","54":"b_577081","55":"b_577123","56":"b_577165","57":"b_577207","58":"b_577250","59":"b_577293","60":"b_577335","135":"b_577377","136":"b_577413","137":"b_577449","139":"b_577484","146":"b_577518","147":"b_577551","148":"b_577585","149":"b_577618","150":"b_577652","151":"b_577686","152":"b_577719","153":"b_577751","154":"b_577784","155":"b_577817","1":"b_577852","2":"b_577890"}},"17cd603e-8526-4f1d-b297-9e41d0fa9c43-002-0":{"label_id":8,"annos":{"44":"b_569989","45":"b_570030","46":"b_570071","47":"b_570112","48":"b_570153","49":"b_570195","50":"b_570237","61":"b_570278","62":"b_570323","63":"b_570366","64":"b_570408","65":"b_570450","66":"b_570491","67":"b_570532","68":"b_570570","69":"b_570612","70":"b_570657","71":"b_570701","72":"b_570746","73":"b_570789","74":"b_570834","75":"b_570879","85":"b_571296","86":"b_571337","87":"b_571378","88":"b_571419","89":"b_571459","90":"b_571499","91":"b_571541","92":"b_571585","93":"b_571628","94":"b_571672","95":"b_571716","96":"b_571758","97":"b_571802","98":"b_571848","99":"b_571891","100":"b_571934","101":"b_571977","102":"b_572018","103":"b_572057","177":"b_572101","178":"b_572146","179":"b_572192","180":"b_572238","181":"b_572282","182":"b_572326","183":"b_572372","184":"b_572417","185":"b_572462","186":"b_572506","187":"b_572548","188":"b_572590","189":"b_572633","190":"b_572677","191":"b_572720","192":"b_572763","193":"b_572806","194":"b_572848","195":"b_572891","196":"b_572933","197":"b_572975","198":"b_573017","199":"b_573058","3":"b_573097","4":"b_573138","5":"b_573178","6":"b_573217","7":"b_573256","8":"b_573295","9":"b_573334","10":"b_573373","11":"b_573412","12":"b_573451","13":"b_573491","14":"b_573532","104":"b_573570","105":"b_573610","106":"b_573650","107":"b_573690","108":"b_573730","109":"b_573768","110":"b_573807","111":"b_573843","112":"b_573882","113":"b_573920","114":"b_573959","115":"b_573996","116":"b_574034","117":"b_574073","118":"b_574110","119":"b_574147","120":"b_574184","121":"b_574222","122":"b_574260","123":"b_574296","124":"b_574333","125":"b_574371","126":"b_574409","127":"b_574446","138":"b_574743","140":"b_574779","141":"b_574815","142":"b_574851","143":"b_574888","144":"b_574924","145":"b_574959","156":"b_574990","157":"b_575026","158":"b_575065","159":"b_575105","160":"b_575145","161":"b_575184","162":"b_575222","163":"b_575260","164":"b_575297","165":"b_575335","166":"b_575373","167":"b_575410","168":"b_575450","169":"b_575490","170":"b_575531","171":"b_575573","172":"b_575615","173":"b_575659","174":"b_575705","175":"b_575751","176":"b_575795","15":"b_575835","16":"b_575875","17":"b_575914","18":"b_575953","19":"b_575992","20":"b_576031","21":"b_576069","22":"b_576106","23":"b_576144","24":"b_576181","25":"b_576218","26":"b_576256","27":"b_576295","28":"b_576334","29":"b_576373","30":"b_576413","31":"b_576453","32":"b_576493","33":"b_576533","34":"b_576572","35":"b_576610","36":"b_576649","37":"b_576689","38":"b_576730","39":"b_576770","40":"b_576809","41":"b_576847","42":"b_576885","43":"b_576923","51":"b_576963","52":"b_577002","53":"b_577042","54":"b_577082","55":"b_577124","56":"b_577166","57":"b_577208","58":"b_577251","59":"b_577294","60":"b_577336","135":"b_577378","136":"b_577414","137":"b_577450","139":"b_577485","146":"b_577519","147":"b_577552","148":"b_577586","149":"b_577619","150":"b_577653","151":"b_577687","152":"b_577720","153":"b_577752","154":"b_577785","155":"b_577818","1":"b_577854","2":"b_577892"}},"842fdbea-0d59-4e43-8bda-c76bb81f3efc-002-0":{"label_id":4,"annos":{"44":"b_569990","45":"b_570031","46":"b_570072","47":"b_570113","48":"b_570154","49":"b_570196","50":"b_570238","61":"b_570279","62":"b_570324","63":"b_570367","64":"b_570409","65":"b_570451","66":"b_570492","67":"b_570533","68":"b_570571","69":"b_570614","70":"b_570659","71":"b_570703","72":"b_570748","73":"b_570791","74":"b_570836","75":"b_570881","76":"b_570924","77":"b_570967","78":"b_571008","79":"b_571049","80":"b_571090","81":"b_571132","82":"b_571174","83":"b_571215","84":"b_571257","85":"b_571298","86":"b_571339","87":"b_571379","88":"b_571420","89":"b_571460","90":"b_571500","91":"b_571542","92":"b_571586","93":"b_571629","94":"b_571673","95":"b_571717","96":"b_571759","97":"b_571803","98":"b_571849","99":"b_571892","100":"b_571935","101":"b_571978","102":"b_572019","103":"b_572059","3":"b_573098","4":"b_573139","5":"b_573179","6":"b_573218","7":"b_573257","8":"b_573296","9":"b_573335","10":"b_573374","11":"b_573413","12":"b_573452","13":"b_573492","14":"b_573533","104":"b_573572","105":"b_573612","106":"b_573652","107":"b_573692","108":"b_573731","109":"b_573770","110":"b_573808","111":"b_573845","112":"b_573883","113":"b_573922","15":"b_575836","16":"b_575876","17":"b_575915","18":"b_575954","19":"b_575993","20":"b_576032","21":"b_576070","22":"b_576107","23":"b_576145","24":"b_576182","25":"b_576219","26":"b_576257","27":"b_576296","28":"b_576335","29":"b_576374","30":"b_576414","31":"b_576454","32":"b_576494","33":"b_576534","34":"b_576573","35":"b_576611","36":"b_576650","37":"b_576690","38":"b_576731","39":"b_576771","40":"b_576810","41":"b_576848","42":"b_576886","43":"b_576924","51":"b_576964","52":"b_577003","53":"b_577043","54":"b_577083","55":"b_577125","56":"b_577167","57":"b_577209","58":"b_577252","59":"b_577295","60":"b_577337","1":"b_577855","2":"b_577893"}},"4476ffdf-a76f-46f7-8869-50d436c38ae4-002-0":{"label_id":8,"annos":{"44":"b_569991","45":"b_570032","46":"b_570073","47":"b_570114","48":"b_570155","49":"b_570197","50":"b_570239","61":"b_570280","62":"b_570325","63":"b_570368","64":"b_570410","65":"b_570452","66":"b_570493","67":"b_570534","68":"b_570572","69":"b_570615","70":"b_570660","71":"b_570704","72":"b_570749","73":"b_570792","74":"b_570837","75":"b_570882","76":"b_570925","77":"b_570968","78":"b_571009","79":"b_571050","80":"b_571091","81":"b_571133","82":"b_571175","83":"b_571216","84":"b_571258","85":"b_571299","86":"b_571340","87":"b_571380","88":"b_571421","89":"b_571461","90":"b_571501","91":"b_571543","92":"b_571587","93":"b_571630","94":"b_571674","3":"b_573100","4":"b_573141","5":"b_573181","6":"b_573220","7":"b_573259","8":"b_573298","9":"b_573337","10":"b_573376","11":"b_573415","12":"b_573454","13":"b_573494","14":"b_573535","123":"b_574298","124":"b_574335","125":"b_574373","126":"b_574411","127":"b_574448","128":"b_574484","129":"b_574520","130":"b_574556","131":"b_574593","132":"b_574630","133":"b_574667","134":"b_574704","138":"b_574745","140":"b_574781","141":"b_574817","142":"b_574853","143":"b_574890","144":"b_574926","145":"b_574961","156":"b_574992","157":"b_575029","158":"b_575068","159":"b_575108","160":"b_575148","161":"b_575187","162":"b_575225","163":"b_575263","164":"b_575300","165":"b_575338","166":"b_575376","167":"b_575413","168":"b_575453","169":"b_575493","170":"b_575535","171":"b_575578","172":"b_575621","173":"b_575665","174":"b_575711","15":"b_575838","16":"b_575878","17":"b_575917","18":"b_575956","19":"b_575995","20":"b_576034","21":"b_576071","22":"b_576108","23":"b_576146","24":"b_576183","25":"b_576220","26":"b_576258","27":"b_576297","28":"b_576336","29":"b_576375","30":"b_576415","31":"b_576455","32":"b_576495","33":"b_576535","34":"b_576574","35":"b_576612","36":"b_576651","37":"b_576691","38":"b_576732","39":"b_576772","40":"b_576811","41":"b_576849","42":"b_576887","43":"b_576925","51":"b_576965","52":"b_577004","53":"b_577044","54":"b_577084","55":"b_577126","56":"b_577168","57":"b_577210","58":"b_577253","59":"b_577296","60":"b_577338","135":"b_577380","136":"b_577416","137":"b_577452","139":"b_577487","146":"b_577521","147":"b_577554","148":"b_577588","149":"b_577621","150":"b_577655","151":"b_577689","152":"b_577722","153":"b_577754","154":"b_577787","155":"b_577820","1":"b_577857","2":"b_577895"}},"f91f8ea5-6ed5-44f5-809d-e4df47c4a8dc-002-0":{"label_id":8,"annos":{"44":"b_569992","45":"b_570033","46":"b_570074","47":"b_570115","48":"b_570156","49":"b_570198","50":"b_570240","61":"b_570281","62":"b_570326","63":"b_570369","64":"b_570411","65":"b_570453","66":"b_570494","67":"b_570535","68":"b_570573","69":"b_570616","70":"b_570661","71":"b_570705","72":"b_570750","73":"b_570793","74":"b_570838","75":"b_570883","76":"b_570926","77":"b_570969","78":"b_571010","79":"b_571051","80":"b_571092","81":"b_571134","82":"b_571176","83":"b_571217","84":"b_571259","85":"b_571300","86":"b_571341","87":"b_571381","88":"b_571422","89":"b_571462","90":"b_571502","91":"b_571544","92":"b_571588","93":"b_571631","94":"b_571675","95":"b_571718","96":"b_571760","97":"b_571804","98":"b_571850","99":"b_571893","100":"b_571936","101":"b_571979","102":"b_572020","103":"b_572060","3":"b_573101","4":"b_573142","5":"b_573182","6":"b_573221","7":"b_573260","8":"b_573299","9":"b_573338","10":"b_573377","11":"b_573416","12":"b_573455","13":"b_573495","14":"b_573536","104":"b_573573","105":"b_573613","106":"b_573653","107":"b_573693","108":"b_573732","109":"b_573771","110":"b_573809","111":"b_573846","112":"b_573884","113":"b_573923","114":"b_573961","115":"b_573998","116":"b_574036","117":"b_574075","118":"b_574112","119":"b_574149","120":"b_574186","121":"b_574224","122":"b_574262","123":"b_574299","124":"b_574336","125":"b_574374","126":"b_574412","127":"b_574449","128":"b_574485","129":"b_574521","130":"b_574557","131":"b_574594","132":"b_574631","133":"b_574668","15":"b_575839","16":"b_575879","17":"b_575918","18":"b_575957","19":"b_575996","20":"b_576035","21":"b_576072","22":"b_576109","23":"b_576147","24":"b_576184","25":"b_576221","26":"b_576259","27":"b_576298","28":"b_576337","29":"b_576376","30":"b_576416","31":"b_576456","32":"b_576496","33":"b_576536","34":"b_576575","35":"b_576613","36":"b_576652","37":"b_576692","38":"b_576733","39":"b_576773","40":"b_576812","41":"b_576850","42":"b_576888","43":"b_576926","51":"b_576966","52":"b_577005","53":"b_577045","54":"b_577085","55":"b_577127","56":"b_577169","57":"b_577211","58":"b_577254","59":"b_577297","60":"b_577339","1":"b_577858","2":"b_577896"}},"5d1cfc0c-eee1-4864-9ba9-91ce9dd4170d-002-0":{"label_id":3,"annos":{"44":"b_569993","45":"b_570034","46":"b_570075","47":"b_570116","48":"b_570157","49":"b_570199","50":"b_570241","61":"b_570282","62":"b_570327","63":"b_570370","64":"b_570412","65":"b_570454","66":"b_570495","67":"b_570536","68":"b_570574","69":"b_570617","70":"b_570662","71":"b_570706","72":"b_570751","73":"b_570794","74":"b_570839","75":"b_570884","76":"b_570927","77":"b_570970","78":"b_571011","79":"b_571052","80":"b_571093","81":"b_571135","82":"b_571177","83":"b_571218","84":"b_571260","85":"b_571301","86":"b_571342","87":"b_571382","88":"b_571423","89":"b_571463","90":"b_571503","91":"b_571545","92":"b_571589","93":"b_571632","94":"b_571676","95":"b_571719","96":"b_571761","97":"b_571805","98":"b_571851","99":"b_571894","100":"b_571937","101":"b_571980","102":"b_572021","103":"b_572061","177":"b_572107","178":"b_572151","179":"b_572197","180":"b_572243","181":"b_572287","182":"b_572331","183":"b_572377","184":"b_572423","185":"b_572468","186":"b_572512","187":"b_572554","188":"b_572596","189":"b_572639","190":"b_572683","191":"b_572726","192":"b_572769","193":"b_572812","194":"b_572854","195":"b_572897","196":"b_572939","197":"b_572981","198":"b_573022","199":"b_573063","104":"b_573574","105":"b_573614","106":"b_573654","107":"b_573694","108":"b_573733","109":"b_573772","110":"b_573810","111":"b_573847","112":"b_573885","113":"b_573924","114":"b_573962","115":"b_573999","116":"b_574037","117":"b_574076","118":"b_574113","119":"b_574150","120":"b_574187","121":"b_574225","122":"b_574263","123":"b_574300","124":"b_574337","125":"b_574375","126":"b_574413","127":"b_574450","128":"b_574486","129":"b_574522","130":"b_574558","131":"b_574595","132":"b_574632","133":"b_574669","134":"b_574705","138":"b_574746","140":"b_574782","141":"b_574818","142":"b_574854","143":"b_574891","144":"b_574927","145":"b_574962","156":"b_574993","157":"b_575030","158":"b_575069","159":"b_575109","160":"b_575149","161":"b_575188","162":"b_575226","163":"b_575264","164":"b_575301","165":"b_575339","166":"b_575377","167":"b_575414","168":"b_575454","169":"b_575494","170":"b_575536","171":"b_575579","172":"b_575622","173":"b_575666","174":"b_575712","175":"b_575757","176":"b_575801","25":"b_576222","26":"b_576260","27":"b_576299","28":"b_576338","29":"b_576377","30":"b_576417","31":"b_576457","32":"b_576497","33":"b_576537","34":"b_576576","35":"b_576614","36":"b_576653","37":"b_576693","38":"b_576734","39":"b_576774","40":"b_576813","41":"b_576851","42":"b_576889","43":"b_576927","51":"b_576967","52":"b_577006","53":"b_577046","54":"b_577086","55":"b_577128","56":"b_577170","57":"b_577212","58":"b_577255","59":"b_577298","60":"b_577340","135":"b_577381","136":"b_577417","137":"b_577453","139":"b_577488","146":"b_577522","147":"b_577555","148":"b_577589","149":"b_577622","150":"b_577656","151":"b_577690","152":"b_577723","153":"b_577755","154":"b_577788","155":"b_577821"}},"b78453e2-d787-4a48-8a9d-d337220e9b4f-002-0":{"label_id":4,"annos":{"44":"b_569994","45":"b_570035","46":"b_570076","47":"b_570117","48":"b_570158","49":"b_570200","50":"b_570242","61":"b_570283","62":"b_570328","63":"b_570371","64":"b_570413","65":"b_570455","66":"b_570496","67":"b_570537","68":"b_570575","69":"b_570618","70":"b_570663","71":"b_570707","72":"b_570752","73":"b_570795","74":"b_570840","75":"b_570885","76":"b_570928","77":"b_570971","78":"b_571012","79":"b_571053","80":"b_571094","81":"b_571136","82":"b_571178","83":"b_571219","84":"b_571261","85":"b_571302","86":"b_571343","87":"b_571383","88":"b_571424","89":"b_571464","90":"b_571504","91":"b_571546","92":"b_571590","93":"b_571633","94":"b_571677","95":"b_571720","96":"b_571762","97":"b_571806","98":"b_571852","6":"b_573222","7":"b_573261","8":"b_573300","9":"b_573339","10":"b_573378","11":"b_573417","12":"b_573456","13":"b_573496","14":"b_573537","15":"b_575840","16":"b_575880","17":"b_575919","18":"b_575958","19":"b_575997","20":"b_576036","21":"b_576073","22":"b_576110","23":"b_576148","24":"b_576185","25":"b_576223","26":"b_576261","27":"b_576300","28":"b_576339","29":"b_576378","30":"b_576418","31":"b_576458","32":"b_576498","33":"b_576538","34":"b_576577","35":"b_576615","36":"b_576654","37":"b_576694","38":"b_576735","39":"b_576775","40":"b_576814","41":"b_576852","42":"b_576890","43":"b_576928","51":"b_576968","52":"b_577007","53":"b_577047","54":"b_577087","55":"b_577129","56":"b_577171","57":"b_577213","58":"b_577256","59":"b_577299","60":"b_577341"}},"212386d6-859e-4ef0-a691-9418ca0340a8-002-0":{"label_id":8,"annos":{"44":"b_569995","45":"b_570036","46":"b_570077","47":"b_570118","48":"b_570159","49":"b_570201","3":"b_573102","4":"b_573143","5":"b_573183","6":"b_573223","7":"b_573262","8":"b_573301","9":"b_573340","10":"b_573379","11":"b_573418","12":"b_573457","13":"b_573497","14":"b_573538","15":"b_575841","16":"b_575881","17":"b_575920","18":"b_575959","19":"b_575998","20":"b_576037","21":"b_576074","22":"b_576111","23":"b_576149","24":"b_576186","25":"b_576224","26":"b_576262","27":"b_576301","28":"b_576340","29":"b_576379","30":"b_576419","31":"b_576459","32":"b_576499","33":"b_576539","34":"b_576578","35":"b_576616","36":"b_576655","37":"b_576695","38":"b_576736","39":"b_576776","40":"b_576815","41":"b_576853","42":"b_576891","43":"b_576929"}},"10bf55d9-a063-4a14-8585-cbe49218077b-002-0":{"label_id":8,"annos":{"44":"b_569996","45":"b_570037","46":"b_570078","47":"b_570119","48":"b_570160","49":"b_570202","50":"b_570243","61":"b_570285","62":"b_570330","63":"b_570373","64":"b_570415","65":"b_570457","66":"b_570498","67":"b_570539","68":"b_570577","69":"b_570620","70":"b_570665","71":"b_570709","72":"b_570755","73":"b_570798","74":"b_570843","75":"b_570888","76":"b_570931","77":"b_570974","78":"b_571015","79":"b_571056","80":"b_571097","81":"b_571139","82":"b_571181","83":"b_571223","84":"b_571264","85":"b_571306","86":"b_571347","87":"b_571387","88":"b_571428","89":"b_571468","90":"b_571508","91":"b_571550","92":"b_571594","93":"b_571637","94":"b_571681","95":"b_571724","96":"b_571766","97":"b_571810","98":"b_571855","99":"b_571898","100":"b_571941","101":"b_571984","102":"b_572025","103":"b_572065","177":"b_572112","178":"b_572157","179":"b_572203","180":"b_572248","181":"b_572292","182":"b_572337","183":"b_572382","184":"b_572427","185":"b_572472","186":"b_572516","187":"b_572558","188":"b_572601","189":"b_572644","190":"b_572689","191":"b_572732","192":"b_572775","193":"b_572818","194":"b_572860","195":"b_572903","196":"b_572945","197":"b_572987","198":"b_573028","199":"b_573069","3":"b_573105","4":"b_573146","5":"b_573186","6":"b_573226","7":"b_573265","8":"b_573304","9":"b_573343","10":"b_573382","11":"b_573421","12":"b_573460","13":"b_573500","14":"b_573541","104":"b_573578","105":"b_573618","106":"b_573658","107":"b_573697","108":"b_573736","109":"b_573776","110":"b_573814","111":"b_573853","112":"b_573891","113":"b_573930","114":"b_573967","115":"b_574004","116":"b_574043","117":"b_574081","118":"b_574118","119":"b_574155","120":"b_574192","121":"b_574230","122":"b_574268","123":"b_574305","124":"b_574342","125":"b_574380","126":"b_574418","127":"b_574455","128":"b_574491","129":"b_574527","130":"b_574563","131":"b_574600","132":"b_574638","133":"b_574675","134":"b_574711","138":"b_574751","140":"b_574786","141":"b_574822","142":"b_574859","143":"b_574896","144":"b_574932","145":"b_574967","156":"b_574999","157":"b_575037","158":"b_575076","159":"b_575116","160":"b_575156","161":"b_575194","162":"b_575232","163":"b_575270","164":"b_575307","165":"b_575344","166":"b_575382","167":"b_575420","168":"b_575460","169":"b_575500","170":"b_575542","171":"b_575585","172":"b_575629","173":"b_575673","174":"b_575719","175":"b_575763","176":"b_575807","15":"b_575844","16":"b_575884","17":"b_575923","18":"b_575962","19":"b_576001","20":"b_576040","21":"b_576077","22":"b_576114","23":"b_576151","24":"b_576187","25":"b_576225","26":"b_576263","27":"b_576302","28":"b_576341","29":"b_576380","30":"b_576420","31":"b_576460","32":"b_576500","33":"b_576540","34":"b_576579","35":"b_576617","36":"b_576656","37":"b_576696","38":"b_576737","39":"b_576777","40":"b_576816","41":"b_576854","42":"b_576892","43":"b_576930","51":"b_576969","52":"b_577008","53":"b_577048","54":"b_577089","55":"b_577131","56":"b_577173","57":"b_577215","58":"b_577258","59":"b_577301","60":"b_577343","135":"b_577387","136":"b_577423","137":"b_577458","139":"b_577492","146":"b_577527","147":"b_577560","148":"b_577594","149":"b_577627","150":"b_577662","151":"b_577696","152":"b_577729","153":"b_577761","154":"b_577794","155":"b_577827","1":"b_577861","2":"b_577899"}},"67638dd1-c583-4804-8bb0-88ab165eadea-002-0":{"label_id":3,"annos":{"44":"b_569997","45":"b_570038","46":"b_570079","47":"b_570120","48":"b_570161","49":"b_570203","50":"b_570244","61":"b_570286","62":"b_570331","63":"b_570374","64":"b_570416","65":"b_570458","66":"b_570499","67":"b_570540","68":"b_570578","69":"b_570621","70":"b_570666","71":"b_570710","72":"b_570756","73":"b_570799","74":"b_570844","75":"b_570889","76":"b_570932","77":"b_570975","78":"b_571016","79":"b_571057","80":"b_571098","81":"b_571140","82":"b_571182","83":"b_571224","84":"b_571265","85":"b_571307","86":"b_571348","87":"b_571388","88":"b_571429","89":"b_571469","90":"b_571509","91":"b_571551","92":"b_571595","93":"b_571638","94":"b_571682","95":"b_571725","96":"b_571767","97":"b_571811","98":"b_571856","99":"b_571899","100":"b_571942","101":"b_571985","102":"b_572026","103":"b_572066","177":"b_572113","178":"b_572158","179":"b_572204","180":"b_572249","181":"b_572293","182":"b_572338","183":"b_572383","184":"b_572428","185":"b_572473","186":"b_572517","187":"b_572559","188":"b_572602","189":"b_572645","190":"b_572690","191":"b_572733","192":"b_572776","193":"b_572819","194":"b_572861","195":"b_572904","196":"b_572946","197":"b_572988","198":"b_573029","199":"b_573070","3":"b_573106","4":"b_573147","5":"b_573187","6":"b_573227","7":"b_573266","8":"b_573305","9":"b_573344","10":"b_573383","11":"b_573422","12":"b_573461","13":"b_573501","14":"b_573542","104":"b_573579","105":"b_573619","106":"b_573659","107":"b_573698","108":"b_573737","109":"b_573777","110":"b_573815","111":"b_573854","112":"b_573892","113":"b_573931","114":"b_573968","115":"b_574005","116":"b_574044","117":"b_574082","118":"b_574119","119":"b_574156","120":"b_574193","121":"b_574231","122":"b_574269","123":"b_574306","124":"b_574343","125":"b_574381","126":"b_574419","127":"b_574456","128":"b_574492","129":"b_574528","130":"b_574564","131":"b_574601","132":"b_574639","133":"b_574676","134":"b_574712","138":"b_574752","140":"b_574787","141":"b_574823","142":"b_574860","143":"b_574897","144":"b_574933","145":"b_574968","156":"b_575000","157":"b_575038","158":"b_575077","159":"b_575117","160":"b_575157","161":"b_575195","162":"b_575233","163":"b_575271","164":"b_575308","165":"b_575345","166":"b_575383","167":"b_575421","168":"b_575461","169":"b_575501","170":"b_575543","171":"b_575586","172":"b_575630","173":"b_575674","174":"b_575720","175":"b_575764","176":"b_575808","15":"b_575845","16":"b_575885","17":"b_575924","18":"b_575963","19":"b_576002","20":"b_576041","21":"b_576078","22":"b_576115","23":"b_576152","24":"b_576188","25":"b_576226","26":"b_576264","27":"b_576303","28":"b_576342","29":"b_576381","30":"b_576421","31":"b_576461","32":"b_576501","33":"b_576541","34":"b_576580","35":"b_576618","36":"b_576657","37":"b_576697","38":"b_576738","39":"b_576778","40":"b_576817","41":"b_576855","42":"b_576893","43":"b_576931","51":"b_576970","52":"b_577009","53":"b_577049","54":"b_577090","55":"b_577132","56":"b_577174","57":"b_577216","58":"b_577259","59":"b_577302","60":"b_577344","135":"b_577388","136":"b_577424","137":"b_577459","139":"b_577493","146":"b_577528","147":"b_577561","148":"b_577595","149":"b_577628","150":"b_577663","151":"b_577697","152":"b_577730","153":"b_577762","154":"b_577795","155":"b_577828","1":"b_577862","2":"b_577900"}},"97e21da4-2163-45b3-97a5-17d4c3aa6254-002-0":{"label_id":8,"annos":{"44":"b_569998","45":"b_570039","46":"b_570080","47":"b_570121","48":"b_570162","49":"b_570204","61":"b_570288","62":"b_570332","63":"b_570376","64":"b_570418","65":"b_570460","66":"b_570501","68":"b_570580","69":"b_570623","70":"b_570667","71":"b_570712","72":"b_570757","73":"b_570801","74":"b_570846","75":"b_570891","76":"b_570934","77":"b_570977","78":"b_571017","80":"b_571100","81":"b_571142","82":"b_571184","83":"b_571226","43":"b_576932"}},"13e732cc-de11-4f48-b8e7-7f198d29559d-002-0":{"label_id":8,"annos":{"44":"b_569999","45":"b_570040","46":"b_570081","47":"b_570122","48":"b_570163","49":"b_570205","50":"b_570245","61":"b_570289","62":"b_570333","63":"b_570377","64":"b_570419","65":"b_570461","66":"b_570502","67":"b_570541","68":"b_570581","69":"b_570624","70":"b_570668","71":"b_570713","72":"b_570758","73":"b_570802","74":"b_570847","75":"b_570892","76":"b_570935","3":"b_573107","4":"b_573148","5":"b_573188","6":"b_573228","7":"b_573267","8":"b_573306","9":"b_573345","10":"b_573384","11":"b_573423","12":"b_573462","13":"b_573502","14":"b_573543","15":"b_575846","16":"b_575886","17":"b_575925","18":"b_575964","19":"b_576003","20":"b_576042","21":"b_576079","22":"b_576116","23":"b_576153","24":"b_576189","25":"b_576227","26":"b_576265","27":"b_576304","28":"b_576343","29":"b_576382","30":"b_576422","31":"b_576462","32":"b_576502","33":"b_576542","34":"b_576581","35":"b_576619","36":"b_576658","37":"b_576698","38":"b_576739","39":"b_576779","40":"b_576818","41":"b_576856","42":"b_576894","43":"b_576933","51":"b_576971","52":"b_577010","53":"b_577050","54":"b_577091","55":"b_577133","56":"b_577175","57":"b_577217","58":"b_577260","59":"b_577303","60":"b_577345","1":"b_577863","2":"b_577901"}},"ed10a89c-7db8-434b-ab46-030f7b37f2f8-002-0":{"label_id":3,"annos":{"44":"b_570000","45":"b_570041","46":"b_570082","47":"b_570123","48":"b_570164","49":"b_570206","50":"b_570246","61":"b_570290","62":"b_570334","63":"b_570378","64":"b_570420","65":"b_570462","66":"b_570503","67":"b_570542","68":"b_570582","69":"b_570626","70":"b_570670","71":"b_570715","72":"b_570760","73":"b_570804","74":"b_570849","75":"b_570894","76":"b_570937","77":"b_570979","78":"b_571019","79":"b_571060","80":"b_571102","81":"b_571144","82":"b_571186","83":"b_571228","84":"b_571268","85":"b_571309","86":"b_571350","87":"b_571390","88":"b_571431","89":"b_571471","90":"b_571512","91":"b_571555","92":"b_571599","93":"b_571642","94":"b_571686","95":"b_571729","96":"b_571771","97":"b_571815","98":"b_571860","99":"b_571902","100":"b_571945","101":"b_571988","102":"b_572029","103":"b_572069","3":"b_573108","4":"b_573149","5":"b_573189","6":"b_573229","7":"b_573268","8":"b_573307","9":"b_573346","10":"b_573385","11":"b_573424","12":"b_573463","13":"b_573503","14":"b_573544","104":"b_573582","105":"b_573622","106":"b_573662","107":"b_573702","108":"b_573741","109":"b_573780","110":"b_573818","111":"b_573857","112":"b_573895","113":"b_573934","114":"b_573971","115":"b_574008","116":"b_574047","117":"b_574085","118":"b_574122","119":"b_574159","120":"b_574196","121":"b_574234","122":"b_574272","123":"b_574309","124":"b_574346","125":"b_574384","126":"b_574421","127":"b_574457","128":"b_574494","129":"b_574530","130":"b_574567","131":"b_574605","132":"b_574643","133":"b_574680","134":"b_574716","138":"b_574756","140":"b_574791","141":"b_574827","142":"b_574864","15":"b_575847","16":"b_575887","17":"b_575926","18":"b_575965","19":"b_576004","20":"b_576043","21":"b_576080","22":"b_576117","23":"b_576154","24":"b_576190","25":"b_576228","26":"b_576266","27":"b_576305","28":"b_576344","29":"b_576383","30":"b_576423","31":"b_576463","32":"b_576503","33":"b_576543","34":"b_576582","35":"b_576620","36":"b_576659","37":"b_576699","38":"b_576740","39":"b_576780","40":"b_576819","41":"b_576857","42":"b_576895","43":"b_576934","51":"b_576972","52":"b_577011","53":"b_577051","54":"b_577092","55":"b_577134","56":"b_577176","57":"b_577218","58":"b_577261","59":"b_577304","60":"b_577346","135":"b_577391","136":"b_577427","137":"b_577462","139":"b_577497","1":"b_577864","2":"b_577902"}},"348ce33d-7ba3-4702-a481-9a4fecc792a2-002-0":{"label_id":4,"annos":{"44":"b_570001","45":"b_570042","46":"b_570083","47":"b_570124","48":"b_570165","49":"b_570207","50":"b_570247","61":"b_570291","62":"b_570335","66":"b_570504","67":"b_570543","68":"b_570583","69":"b_570627","70":"b_570671","71":"b_570716","72":"b_570761","73":"b_570805","74":"b_570850","75":"b_570895","76":"b_570938","77":"b_570980","78":"b_571020","79":"b_571061","80":"b_571103","81":"b_571145","82":"b_571187","83":"b_571229","84":"b_571269","85":"b_571310","86":"b_571351","87":"b_571391","91":"b_571556","92":"b_571600","93":"b_571643","94":"b_571687","95":"b_571730","96":"b_571772","97":"b_571816","98":"b_571861","99":"b_571903","100":"b_571946","101":"b_571989","102":"b_572030","103":"b_572070","3":"b_573109","4":"b_573150","5":"b_573190","104":"b_573583","105":"b_573623","106":"b_573663","107":"b_573703","108":"b_573742","109":"b_573781","110":"b_573819","111":"b_573858","112":"b_573896","113":"b_573935","115":"b_574009","116":"b_574048","117":"b_574086","118":"b_574123","119":"b_574160","120":"b_574197","121":"b_574235","122":"b_574273","123":"b_574310","124":"b_574347","125":"b_574385","126":"b_574422","127":"b_574458","128":"b_574495","129":"b_574531","130":"b_574568","131":"b_574606","132":"b_574644","133":"b_574681","134":"b_574717","138":"b_574757","140":"b_574792","141":"b_574828","142":"b_574865","143":"b_574901","156":"b_575005","157":"b_575043","158":"b_575082","159":"b_575122","160":"b_575162","161":"b_575200","162":"b_575238","22":"b_576118","23":"b_576155","24":"b_576191","25":"b_576229","26":"b_576267","27":"b_576306","28":"b_576345","29":"b_576384","30":"b_576424","31":"b_576464","32":"b_576504","33":"b_576544","34":"b_576583","35":"b_576621","36":"b_576660","37":"b_576700","38":"b_576741","39":"b_576781","40":"b_576820","41":"b_576858","42":"b_576896","43":"b_576935","51":"b_576973","52":"b_577012","53":"b_577052","54":"b_577093","55":"b_577135","56":"b_577177","57":"b_577219","58":"b_577262","59":"b_577305","60":"b_577347","135":"b_577392","136":"b_577428","137":"b_577463","139":"b_577498","147":"b_577565","148":"b_577599","149":"b_577632","150":"b_577667","151":"b_577701","152":"b_577734","153":"b_577767","154":"b_577800","155":"b_577833","1":"b_577865","2":"b_577903"}},"567d4214-26bb-463b-8062-d3d256d062ce-002-0":{"label_id":8,"annos":{"44":"b_570002","45":"b_570043","46":"b_570084","47":"b_570125","48":"b_570166","49":"b_570208","50":"b_570248","61":"b_570292","62":"b_570336","63":"b_570379","64":"b_570421","65":"b_570463","66":"b_570505","67":"b_570544","68":"b_570584","69":"b_570628","70":"b_570672","71":"b_570717","72":"b_570762","73":"b_570806","74":"b_570851","75":"b_570896","76":"b_570939","77":"b_570981","78":"b_571021","79":"b_571062","80":"b_571104","81":"b_571146","82":"b_571188","83":"b_571230","84":"b_571270","85":"b_571311","86":"b_571352","87":"b_571392","88":"b_571432","89":"b_571472","90":"b_571513","91":"b_571557","92":"b_571601","93":"b_571644","94":"b_571688","95":"b_571731","96":"b_571773","97":"b_571817","98":"b_571862","99":"b_571904","100":"b_571947","36":"b_576661","37":"b_576701","38":"b_576742","39":"b_576782","40":"b_576821","41":"b_576859","42":"b_576897","43":"b_576936","51":"b_576974","52":"b_577013","53":"b_577053","54":"b_577094","55":"b_577136","56":"b_577178","57":"b_577220","58":"b_577263","59":"b_577306","60":"b_577348"}},"9fbeec73-a3aa-463f-a891-2f36105dc17e-002-0":{"label_id":3,"annos":{"44":"b_570003","45":"b_570044","46":"b_570085","47":"b_570126","48":"b_570167","49":"b_570209","50":"b_570249","61":"b_570293","62":"b_570337","63":"b_570380","64":"b_570422","65":"b_570464","66":"b_570506","67":"b_570545","68":"b_570585","69":"b_570629","70":"b_570673","71":"b_570718","3":"b_573110","4":"b_573151","5":"b_573191","6":"b_573230","7":"b_573269","8":"b_573308","9":"b_573347","10":"b_573386","11":"b_573425","12":"b_573464","13":"b_573504","14":"b_573545","15":"b_575848","16":"b_575888","17":"b_575927","18":"b_575966","19":"b_576005","20":"b_576044","21":"b_576081","22":"b_576119","23":"b_576156","24":"b_576192","25":"b_576230","26":"b_576268","27":"b_576307","28":"b_576346","29":"b_576385","30":"b_576425","31":"b_576465","32":"b_576505","33":"b_576545","34":"b_576584","35":"b_576622","36":"b_576662","37":"b_576702","38":"b_576743","39":"b_576783","40":"b_576822","41":"b_576860","42":"b_576898","43":"b_576937","51":"b_576975","52":"b_577014","53":"b_577054","54":"b_577095","55":"b_577137","56":"b_577179","57":"b_577221","58":"b_577264","59":"b_577307","60":"b_577349","1":"b_577866","2":"b_577904"}},"f36be652-436e-4f25-bf8c-c4b5c6e2aeb4-002-0":{"label_id":8,"annos":{"44":"b_570004","45":"b_570045","46":"b_570086","47":"b_570127","48":"b_570168","49":"b_570210","50":"b_570250","61":"b_570294","62":"b_570338","63":"b_570381","64":"b_570423","65":"b_570465","66":"b_570507","67":"b_570546","68":"b_570586","69":"b_570630","70":"b_570674","71":"b_570719","72":"b_570763","73":"b_570807","74":"b_570852","75":"b_570897","76":"b_570940","77":"b_570982","78":"b_571022","79":"b_571063","80":"b_571105","81":"b_571147","82":"b_571189","83":"b_571231","84":"b_571271","85":"b_571312","86":"b_571353","87":"b_571393","88":"b_571433","89":"b_571473","90":"b_571514","91":"b_571558","92":"b_571602","93":"b_571645","94":"b_571689","95":"b_571732","96":"b_571774","97":"b_571818","98":"b_571863","99":"b_571905","100":"b_571948","101":"b_571990","102":"b_572031","103":"b_572071","104":"b_573584","105":"b_573624","106":"b_573664","107":"b_573704","108":"b_573743","109":"b_573782","110":"b_573820","111":"b_573859","112":"b_573897","113":"b_573936","114":"b_573972","115":"b_574010","116":"b_574049","117":"b_574087","118":"b_574124","119":"b_574161","120":"b_574198","121":"b_574236","122":"b_574274","123":"b_574311","124":"b_574348","125":"b_574386","126":"b_574423","127":"b_574459","128":"b_574496","129":"b_574532","130":"b_574569","131":"b_574607","132":"b_574645","133":"b_574682","134":"b_574718","37":"b_576703","38":"b_576744","39":"b_576784","40":"b_576823","41":"b_576861","42":"b_576899","43":"b_576938","51":"b_576976","52":"b_577015","53":"b_577055","54":"b_577096","55":"b_577138","56":"b_577180","57":"b_577222","58":"b_577265","59":"b_577308","60":"b_577350"}},"97e3d365-5fc5-4ff0-81c7-49adadff7d4b-002-0":{"label_id":4,"annos":{"44":"b_570005","45":"b_570046","46":"b_570087","47":"b_570128","48":"b_570169","49":"b_570211","50":"b_570251","61":"b_570295","62":"b_570339","63":"b_570382","64":"b_570424","65":"b_570466","66":"b_570508","67":"b_570547","68":"b_570587","69":"b_570631","70":"b_570675","71":"b_570720","72":"b_570764","73":"b_570808","74":"b_570853","75":"b_570898","76":"b_570941","77":"b_570983","78":"b_571023","79":"b_571064","80":"b_571106","81":"b_571148","82":"b_571190","83":"b_571232","84":"b_571272","85":"b_571313","86":"b_571354","87":"b_571394","88":"b_571434","89":"b_571474","90":"b_571515","91":"b_571559","92":"b_571603","93":"b_571646","94":"b_571690","95":"b_571733","96":"b_571776","97":"b_571820","98":"b_571865","99":"b_571907","100":"b_571950","101":"b_571992","102":"b_572033","103":"b_572073","104":"b_573586","105":"b_573626","106":"b_573666","107":"b_573706","108":"b_573745","109":"b_573784","29":"b_576386","30":"b_576426","31":"b_576466","32":"b_576506","33":"b_576546","34":"b_576585","35":"b_576623","36":"b_576663","37":"b_576704","38":"b_576745","39":"b_576785","40":"b_576824","41":"b_576862","42":"b_576900","43":"b_576939","51":"b_576977","52":"b_577016","53":"b_577056","54":"b_577097","55":"b_577139","56":"b_577181","57":"b_577223","58":"b_577266","59":"b_577309","60":"b_577351"}},"328e277f-e631-45eb-a210-3c398e2f19ec-002-0":{"label_id":3,"annos":{"44":"b_570006","45":"b_570047","46":"b_570088","47":"b_570129","48":"b_570170","49":"b_570212","50":"b_570252","61":"b_570296","62":"b_570340","63":"b_570383","64":"b_570425","65":"b_570467","66":"b_570509","67":"b_570548","68":"b_570588","69":"b_570632","70":"b_570676","71":"b_570721","72":"b_570765","73":"b_570809","74":"b_570854","75":"b_570899","76":"b_570942","77":"b_570984","78":"b_571024","79":"b_571065","80":"b_571107","81":"b_571149","82":"b_571191","83":"b_571233","84":"b_571273","85":"b_571314","86":"b_571355","87":"b_571395","88":"b_571435","89":"b_571475","90":"b_571516","91":"b_571560","92":"b_571604","93":"b_571647","94":"b_571691","95":"b_571734","96":"b_571777","97":"b_571821","98":"b_571866","99":"b_571908","100":"b_571951","101":"b_571993","102":"b_572034","103":"b_572074","177":"b_572120","178":"b_572166","179":"b_572212","180":"b_572257","181":"b_572300","182":"b_572345","183":"b_572390","184":"b_572435","185":"b_572480","186":"b_572524","187":"b_572566","188":"b_572609","189":"b_572652","190":"b_572696","191":"b_572739","192":"b_572782","193":"b_572824","194":"b_572866","195":"b_572909","196":"b_572951","197":"b_572993","198":"b_573034","199":"b_573075","3":"b_573113","4":"b_573154","5":"b_573194","6":"b_573233","7":"b_573272","8":"b_573311","9":"b_573350","10":"b_573389","11":"b_573428","12":"b_573467","13":"b_573507","14":"b_573548","104":"b_573587","105":"b_573627","106":"b_573667","107":"b_573707","108":"b_573746","109":"b_573785","110":"b_573822","111":"b_573861","112":"b_573899","113":"b_573938","114":"b_573974","115":"b_574012","116":"b_574051","117":"b_574089","118":"b_574126","119":"b_574163","120":"b_574200","121":"b_574238","122":"b_574276","123":"b_574313","124":"b_574350","125":"b_574388","126":"b_574425","127":"b_574461","128":"b_574498","129":"b_574534","130":"b_574571","131":"b_574609","132":"b_574647","133":"b_574683","134":"b_574719","138":"b_574758","140":"b_574793","141":"b_574829","142":"b_574867","143":"b_574903","144":"b_574938","156":"b_575007","157":"b_575045","158":"b_575084","159":"b_575124","160":"b_575164","161":"b_575202","162":"b_575240","163":"b_575277","164":"b_575314","165":"b_575351","166":"b_575389","167":"b_575428","168":"b_575468","169":"b_575508","170":"b_575550","171":"b_575592","172":"b_575637","173":"b_575681","174":"b_575727","175":"b_575771","176":"b_575815","15":"b_575851","16":"b_575890","17":"b_575929","18":"b_575968","19":"b_576007","20":"b_576046","21":"b_576083","22":"b_576121","23":"b_576158","24":"b_576194","25":"b_576232","26":"b_576270","27":"b_576309","28":"b_576348","29":"b_576388","30":"b_576428","31":"b_576468","32":"b_576508","33":"b_576547","34":"b_576586","35":"b_576624","36":"b_576664","37":"b_576705","38":"b_576746","39":"b_576786","40":"b_576825","41":"b_576863","42":"b_576901","43":"b_576940","51":"b_576978","52":"b_577017","53":"b_577057","54":"b_577098","55":"b_577140","56":"b_577182","57":"b_577224","58":"b_577267","59":"b_577310","60":"b_577352","135":"b_577393","136":"b_577429","137":"b_577464","139":"b_577499","149":"b_577634","151":"b_577703","152":"b_577736","153":"b_577769","154":"b_577802","155":"b_577835","1":"b_577869","2":"b_577907"}},"0dd955ff-d58b-4cd7-85b5-2a4725bd992d-002-0":{"label_id":8,"annos":{"44":"b_570007","45":"b_570048","46":"b_570089","47":"b_570130","48":"b_570171","49":"b_570213","3":"b_573114","4":"b_573155","5":"b_573195","6":"b_573234","7":"b_573273","8":"b_573312","9":"b_573351","10":"b_573390","11":"b_573429","12":"b_573468","13":"b_573508","14":"b_573549","15":"b_575852","16":"b_575891","17":"b_575930","18":"b_575969","19":"b_576008","20":"b_576047","21":"b_576084","22":"b_576122","23":"b_576159","24":"b_576195","25":"b_576233","26":"b_576271","27":"b_576310","28":"b_576349","29":"b_576389","30":"b_576429","31":"b_576469","32":"b_576509","33":"b_576548","34":"b_576587","35":"b_576625","36":"b_576665","37":"b_576706","38":"b_576747","39":"b_576787","40":"b_576826","41":"b_576864","42":"b_576902","43":"b_576941","1":"b_577870","2":"b_577908"}},"b82fe04f-fb87-41a9-90a4-447dc36a3858-002-0":{"label_id":4,"annos":{"44":"b_570008","45":"b_570049","46":"b_570090","47":"b_570131","48":"b_570172","49":"b_570214","50":"b_570253","61":"b_570297","62":"b_570341","63":"b_570384","64":"b_570426","65":"b_570468","66":"b_570510","67":"b_570549","68":"b_570589","69":"b_570633","70":"b_570677","71":"b_570722","72":"b_570766","73":"b_570810","74":"b_570855","75":"b_570900","76":"b_570943","77":"b_570985","78":"b_571025","79":"b_571066","80":"b_571108","81":"b_571150","82":"b_571192","83":"b_571234","84":"b_571274","85":"b_571315","86":"b_571356","87":"b_571396","88":"b_571436","89":"b_571476","90":"b_571517","91":"b_571561","92":"b_571605","93":"b_571648","94":"b_571692","26":"b_576272","27":"b_576311","28":"b_576350","29":"b_576390","30":"b_576430","31":"b_576470","32":"b_576510","33":"b_576549","34":"b_576588","35":"b_576626","36":"b_576666","37":"b_576707","38":"b_576748","39":"b_576788","40":"b_576827","41":"b_576865","42":"b_576903","43":"b_576942","51":"b_576979","52":"b_577018","53":"b_577058","54":"b_577099","55":"b_577141","56":"b_577183","57":"b_577225","58":"b_577268","59":"b_577311","60":"b_577353"}},"4a03409d-e6ba-4f60-b0c5-0a6ae17681ec-002-0":{"label_id":5,"annos":{"44":"b_570009","45":"b_570050","61":"b_570298","62":"b_570342","63":"b_570385","64":"b_570427","65":"b_570469","66":"b_570511","67":"b_570550","68":"b_570590","69":"b_570634","70":"b_570678","71":"b_570723","72":"b_570767","73":"b_570811","74":"b_570856","75":"b_570901","76":"b_570944","77":"b_570986","78":"b_571026","79":"b_571067","80":"b_571109","81":"b_571151","82":"b_571193","83":"b_571235","84":"b_571275","85":"b_571316","86":"b_571357","87":"b_571397","88":"b_571437","89":"b_571477","90":"b_571518","91":"b_571562","92":"b_571606","93":"b_571649","94":"b_571693","95":"b_571735","96":"b_571778","97":"b_571822","98":"b_571867","99":"b_571910","100":"b_571953","101":"b_571995","102":"b_572036","103":"b_572076","13":"b_573509","14":"b_573550","104":"b_573589","105":"b_573629","106":"b_573669","107":"b_573709","108":"b_573748","109":"b_573787","110":"b_573824","111":"b_573863","112":"b_573901","113":"b_573940","114":"b_573976","115":"b_574014","116":"b_574053","117":"b_574091","118":"b_574128","119":"b_574165","120":"b_574202","121":"b_574240","122":"b_574278","123":"b_574315","124":"b_574352","125":"b_574390","126":"b_574427","127":"b_574463","128":"b_574500","129":"b_574536","130":"b_574573","131":"b_574611","15":"b_575853","16":"b_575892","17":"b_575931","18":"b_575970","19":"b_576009","20":"b_576048","21":"b_576085","22":"b_576123","23":"b_576160","24":"b_576196","25":"b_576234","26":"b_576273","27":"b_576312","28":"b_576351","29":"b_576391","30":"b_576431","31":"b_576471","32":"b_576511","33":"b_576550","34":"b_576589","35":"b_576627","36":"b_576667","37":"b_576708","38":"b_576749","39":"b_576789","40":"b_576828","41":"b_576866","42":"b_576904","43":"b_576943","51":"b_576980","52":"b_577019","53":"b_577059","54":"b_577100","55":"b_577142","56":"b_577184","57":"b_577226","58":"b_577269","59":"b_577312","60":"b_577354"}},"46e7daf6-a2f0-4ab8-8be3-bd4b3053bfb3-002-0":{"label_id":8,"annos":{"44":"b_570010","45":"b_570051","46":"b_570091","47":"b_570132","48":"b_570173","49":"b_570215","50":"b_570254","61":"b_570299","62":"b_570343","63":"b_570386","64":"b_570428","65":"b_570470","66":"b_570512","67":"b_570551","68":"b_570591","69":"b_570635","70":"b_570679","71":"b_570724","72":"b_570768","73":"b_570812","74":"b_570857","75":"b_570902","76":"b_570945","77":"b_570987","78":"b_571027","79":"b_571068","80":"b_571110","81":"b_571152","82":"b_571194","83":"b_571236","84":"b_571276","85":"b_571317","86":"b_571358","87":"b_571398","88":"b_571438","89":"b_571478","90":"b_571519","91":"b_571563","92":"b_571607","93":"b_571650","94":"b_571694","95":"b_571736","96":"b_571779","97":"b_571823","98":"b_571868","99":"b_571911","100":"b_571954","101":"b_571996","102":"b_572037","103":"b_572077","3":"b_573115","4":"b_573156","5":"b_573196","6":"b_573235","7":"b_573274","8":"b_573313","9":"b_573352","10":"b_573391","11":"b_573430","12":"b_573469","13":"b_573510","14":"b_573551","104":"b_573590","105":"b_573630","106":"b_573670","107":"b_573710","108":"b_573749","109":"b_573788","110":"b_573825","111":"b_573864","112":"b_573902","113":"b_573941","114":"b_573977","115":"b_574015","116":"b_574054","117":"b_574092","118":"b_574129","119":"b_574166","120":"b_574203","121":"b_574241","122":"b_574279","123":"b_574316","124":"b_574353","125":"b_574391","126":"b_574428","127":"b_574464","128":"b_574501","129":"b_574537","130":"b_574574","131":"b_574612","132":"b_574649","133":"b_574685","134":"b_574721","15":"b_575854","16":"b_575893","17":"b_575932","18":"b_575971","19":"b_576010","20":"b_576049","21":"b_576086","22":"b_576124","23":"b_576161","24":"b_576197","25":"b_576235","26":"b_576274","27":"b_576313","28":"b_576352","29":"b_576392","30":"b_576432","31":"b_576472","32":"b_576512","33":"b_576551","34":"b_576590","35":"b_576628","36":"b_576668","37":"b_576709","38":"b_576750","39":"b_576790","40":"b_576829","41":"b_576867","42":"b_576905","43":"b_576944","51":"b_576981","52":"b_577020","53":"b_577060","54":"b_577101","55":"b_577143","56":"b_577185","57":"b_577227","58":"b_577270","59":"b_577313","60":"b_577355","135":"b_577395","136":"b_577431","1":"b_577871","2":"b_577909"}},"ddfafab9-3687-41f0-9dc4-dbdc3f7b22b7-002-0":{"label_id":3,"annos":{"44":"b_570011","45":"b_570052","46":"b_570092","47":"b_570133","48":"b_570174","49":"b_570216","50":"b_570255","61":"b_570300","62":"b_570344","63":"b_570387","64":"b_570429","65":"b_570471","68":"b_570592","69":"b_570636","70":"b_570680","71":"b_570725","72":"b_570769","73":"b_570813","74":"b_570858","75":"b_570903","76":"b_570946","77":"b_570988","78":"b_571028","79":"b_571069","80":"b_571111","81":"b_571153","82":"b_571195","83":"b_571237","84":"b_571277","85":"b_571318","86":"b_571359","87":"b_571399","88":"b_571439","89":"b_571479","90":"b_571520","91":"b_571564","93":"b_571651","94":"b_571695","95":"b_571737","96":"b_571780","97":"b_571824","98":"b_571869","99":"b_571912","100":"b_571955","101":"b_571997","102":"b_572038","103":"b_572078","3":"b_573116","4":"b_573157","5":"b_573197","6":"b_573236","7":"b_573275","8":"b_573314","9":"b_573353","10":"b_573392","11":"b_573431","12":"b_573470","13":"b_573511","14":"b_573552","104":"b_573591","105":"b_573631","106":"b_573671","107":"b_573711","108":"b_573750","109":"b_573789","15":"b_575855","16":"b_575894","17":"b_575933","18":"b_575972","19":"b_576011","20":"b_576050","21":"b_576087","22":"b_576125","23":"b_576162","24":"b_576198","25":"b_576236","26":"b_576275","27":"b_576314","28":"b_576353","29":"b_576393","30":"b_576433","31":"b_576473","32":"b_576513","33":"b_576552","34":"b_576591","35":"b_576629","36":"b_576669","37":"b_576710","38":"b_576751","39":"b_576791","40":"b_576830","41":"b_576868","42":"b_576906","43":"b_576945","51":"b_576982","52":"b_577021","53":"b_577061","54":"b_577102","55":"b_577144","56":"b_577186","57":"b_577228","58":"b_577271","59":"b_577314","60":"b_577356","1":"b_577872","2":"b_577910"}},"ddfafab9-3687-41f0-9dc4-dbdc3f7b22b7-002-1":{"label_id":7,"annos":{"44":"b_570011","45":"b_570052","46":"b_570092","47":"b_570133","48":"b_570174","49":"b_570216","50":"b_570255","7":"b_573275","8":"b_573314","9":"b_573353","10":"b_573392","11":"b_573431","12":"b_573470","13":"b_573511","14":"b_573552","15":"b_575855","16":"b_575894","17":"b_575933","18":"b_575972","19":"b_576011","20":"b_576050","21":"b_576087","22":"b_576125","23":"b_576162","24":"b_576198","25":"b_576236","26":"b_576275","27":"b_576314","28":"b_576353","29":"b_576393","30":"b_576433","31":"b_576473","32":"b_576513","33":"b_576552","34":"b_576591","35":"b_576629","36":"b_576669","37":"b_576710","38":"b_576751","39":"b_576791","40":"b_576830","41":"b_576868","42":"b_576906","43":"b_576945","51":"b_576982","52":"b_577021","53":"b_577061","54":"b_577102","55":"b_577144"}},"d8fdc61f-bfd6-4b28-8084-e3d020274c9c-002-0":{"label_id":3,"annos":{"44":"b_570012","45":"b_570053","46":"b_570093","47":"b_570134","48":"b_570175","49":"b_570217","50":"b_570256","61":"b_570301","62":"b_570345","63":"b_570388","64":"b_570430","65":"b_570472","66":"b_570513","67":"b_570552","68":"b_570593","69":"b_570637","70":"b_570681","71":"b_570726","72":"b_570770","73":"b_570814","74":"b_570859","75":"b_570904","76":"b_570947","77":"b_570989","78":"b_571029","79":"b_571070","80":"b_571112","81":"b_571154","82":"b_571196","83":"b_571238","84":"b_571278","85":"b_571319","86":"b_571360","87":"b_571400","88":"b_571440","89":"b_571480","90":"b_571521","91":"b_571565","92":"b_571608","93":"b_571652","94":"b_571696","95":"b_571738","96":"b_571781","97":"b_571825","98":"b_571870","99":"b_571913","100":"b_571956","101":"b_571998","102":"b_572039","103":"b_572079","177":"b_572122","178":"b_572168","179":"b_572214","180":"b_572259","181":"b_572302","182":"b_572347","183":"b_572392","184":"b_572437","185":"b_572482","186":"b_572526","187":"b_572568","188":"b_572611","189":"b_572654","190":"b_572698","191":"b_572741","192":"b_572784","193":"b_572826","194":"b_572868","195":"b_572911","196":"b_572953","197":"b_572995","198":"b_573036","199":"b_573077","3":"b_573117","4":"b_573158","5":"b_573198","6":"b_573237","7":"b_573276","8":"b_573315","9":"b_573354","10":"b_573393","11":"b_573432","12":"b_573471","13":"b_573512","14":"b_573553","104":"b_573592","105":"b_573632","106":"b_573672","107":"b_573712","108":"b_573751","109":"b_573790","110":"b_573826","111":"b_573865","112":"b_573903","113":"b_573942","114":"b_573978","115":"b_574016","116":"b_574055","117":"b_574093","118":"b_574130","119":"b_574167","120":"b_574204","121":"b_574242","122":"b_574280","123":"b_574317","124":"b_574354","125":"b_574392","126":"b_574429","127":"b_574465","128":"b_574502","129":"b_574538","130":"b_574575","131":"b_574613","132":"b_574650","133":"b_574686","134":"b_574722","138":"b_574760","140":"b_574795","141":"b_574831","142":"b_574869","143":"b_574905","144":"b_574940","145":"b_574974","156":"b_575009","157":"b_575047","158":"b_575086","159":"b_575126","160":"b_575166","161":"b_575204","162":"b_575242","163":"b_575279","164":"b_575316","165":"b_575353","166":"b_575391","167":"b_575430","168":"b_575470","169":"b_575510","170":"b_575552","171":"b_575594","172":"b_575639","173":"b_575683","174":"b_575729","175":"b_575773","176":"b_575817","15":"b_575856","16":"b_575895","17":"b_575934","18":"b_575973","19":"b_576012","20":"b_576051","21":"b_576088","22":"b_576126","23":"b_576163","24":"b_576199","25":"b_576237","26":"b_576276","27":"b_576315","28":"b_576354","29":"b_576394","30":"b_576434","31":"b_576474","32":"b_576514","33":"b_576553","34":"b_576592","35":"b_576630","36":"b_576670","37":"b_576711","38":"b_576752","39":"b_576792","40":"b_576831","41":"b_576869","42":"b_576907","43":"b_576946","51":"b_576983","52":"b_577022","53":"b_577062","54":"b_577103","55":"b_577145","56":"b_577187","57":"b_577229","58":"b_577272","59":"b_577315","60":"b_577357","135":"b_577396","136":"b_577432","137":"b_577466","139":"b_577501","146":"b_577534","147":"b_577568","148":"b_577602","149":"b_577636","150":"b_577670","151":"b_577705","152":"b_577738","153":"b_577771","154":"b_577804","155":"b_577837","1":"b_577873","2":"b_577911"}},"d8fdc61f-bfd6-4b28-8084-e3d020274c9c-002-1":{"label_id":7,"annos":{"44":"b_570012","179":"b_572214","180":"b_572259","181":"b_572302","182":"b_572347","183":"b_572392","184":"b_572437","185":"b_572482","186":"b_572526","187":"b_572568","188":"b_572611","189":"b_572654","190":"b_572698","191":"b_572741","192":"b_572784","193":"b_572826","194":"b_572868","195":"b_572911","196":"b_572953","197":"b_572995","198":"b_573036","199":"b_573077","15":"b_575856","16":"b_575895","17":"b_575934","18":"b_575973","19":"b_576012","20":"b_576051","21":"b_576088","22":"b_576126","23":"b_576163","24":"b_576199","25":"b_576237","26":"b_576276","27":"b_576315","28":"b_576354","29":"b_576394","30":"b_576434","31":"b_576474","32":"b_576514","33":"b_576553","34":"b_576592","35":"b_576630","36":"b_576670","37":"b_576711","38":"b_576752","39":"b_576792","40":"b_576831","41":"b_576869","42":"b_576907","43":"b_576946"}},"1f98a9f3-4166-4d1c-89a3-128847405321-002-0":{"label_id":8,"annos":{"44":"b_570013","45":"b_570054","46":"b_570095","47":"b_570136","48":"b_570178","49":"b_570220","50":"b_570259","61":"b_570304","62":"b_570348","63":"b_570391","64":"b_570433","65":"b_570475","69":"b_570640","70":"b_570684","71":"b_570729","72":"b_570773","73":"b_570817","74":"b_570862","75":"b_570907","76":"b_570950","78":"b_571032","79":"b_571073","80":"b_571115","81":"b_571157","82":"b_571198","83":"b_571240","84":"b_571280","85":"b_571321","86":"b_571362","87":"b_571402","88":"b_571442","89":"b_571482","90":"b_571523","91":"b_571567","92":"b_571610","93":"b_571654","94":"b_571698","95":"b_571740","97":"b_571827","98":"b_571872","99":"b_571915","100":"b_571958","101":"b_572000","102":"b_572041","103":"b_572081","104":"b_573594","105":"b_573634","106":"b_573674","107":"b_573714","37":"b_576712","38":"b_576753","39":"b_576793","40":"b_576832","41":"b_576870","42":"b_576908","43":"b_576947","51":"b_576986","52":"b_577026","53":"b_577066","54":"b_577107","55":"b_577149","56":"b_577191","57":"b_577233","58":"b_577276","59":"b_577319","60":"b_577360"}},"ba522c42-8ccf-49f3-95ac-9c9d224a6896-002-0":{"label_id":8,"annos":{"44":"b_570014","45":"b_570055","46":"b_570096","47":"b_570137","48":"b_570179","49":"b_570221","50":"b_570260","61":"b_570305","62":"b_570349","63":"b_570392","64":"b_570434","65":"b_570476","66":"b_570516","67":"b_570555","68":"b_570596","69":"b_570641","70":"b_570685","71":"b_570730","72":"b_570774","73":"b_570818","74":"b_570863","75":"b_570908","76":"b_570951","77":"b_570992","78":"b_571033","79":"b_571074","80":"b_571116","81":"b_571158","82":"b_571199","83":"b_571241","84":"b_571281","96":"b_571783","97":"b_571828","98":"b_571873","99":"b_571916","100":"b_571959","101":"b_572001","103":"b_572082","181":"b_572303","182":"b_572348","183":"b_572393","184":"b_572438","185":"b_572483","186":"b_572527","187":"b_572569","188":"b_572612","189":"b_572655","190":"b_572699","191":"b_572742","192":"b_572785","193":"b_572827","194":"b_572869","3":"b_573119","4":"b_573160","5":"b_573200","6":"b_573239","7":"b_573278","8":"b_573317","9":"b_573356","10":"b_573395","11":"b_573434","12":"b_573473","13":"b_573514","14":"b_573554","104":"b_573595","105":"b_573635","106":"b_573675","107":"b_573715","108":"b_573753","109":"b_573792","110":"b_573828","111":"b_573867","112":"b_573905","113":"b_573944","114":"b_573980","115":"b_574018","116":"b_574057","117":"b_574095","118":"b_574132","119":"b_574169","120":"b_574206","121":"b_574244","127":"b_574467","128":"b_574504","129":"b_574540","130":"b_574577","131":"b_574615","132":"b_574652","133":"b_574688","134":"b_574724","138":"b_574762","140":"b_574797","141":"b_574833","142":"b_574871","143":"b_574907","144":"b_574942","145":"b_574976","156":"b_575011","157":"b_575049","158":"b_575088","159":"b_575128","160":"b_575168","161":"b_575206","162":"b_575244","163":"b_575281","164":"b_575318","165":"b_575355","167":"b_575432","168":"b_575472","169":"b_575512","170":"b_575554","171":"b_575596","172":"b_575641","173":"b_575685","15":"b_575858","16":"b_575897","17":"b_575936","18":"b_575975","19":"b_576014","20":"b_576052","21":"b_576089","22":"b_576127","23":"b_576164","24":"b_576200","25":"b_576238","26":"b_576277","27":"b_576316","28":"b_576355","29":"b_576395","30":"b_576435","31":"b_576475","32":"b_576515","33":"b_576554","34":"b_576593","35":"b_576631","36":"b_576671","37":"b_576713","38":"b_576754","39":"b_576794","40":"b_576833","41":"b_576871","42":"b_576909","43":"b_576948","51":"b_576987","52":"b_577027","53":"b_577067","54":"b_577108","55":"b_577150","56":"b_577192","57":"b_577234","58":"b_577277","59":"b_577320","60":"b_577361","135":"b_577398","136":"b_577434","137":"b_577468","139":"b_577503","146":"b_577536","1":"b_577874","2":"b_577912"}},"52d6d47f-ea63-4a73-bc20-674b4e404aa0-002-0":{"label_id":8,"annos":{"44":"b_570015","45":"b_570056","46":"b_570097","47":"b_570138","48":"b_570180","49":"b_570222","50":"b_570261","61":"b_570306","62":"b_570350","63":"b_570393","64":"b_570435","65":"b_570477","66":"b_570517","67":"b_570556","68":"b_570597","69":"b_570642","70":"b_570686","71":"b_570731","72":"b_570775","73":"b_570819","74":"b_570864","177":"b_572124","178":"b_572170","179":"b_572216","180":"b_572260","181":"b_572304","182":"b_572349","183":"b_572394","184":"b_572439","185":"b_572484","186":"b_572528","187":"b_572570","188":"b_572613","189":"b_572656","190":"b_572700","191":"b_572743","192":"b_572786","193":"b_572828","194":"b_572870","195":"b_572912","196":"b_572954","197":"b_572996","198":"b_573037","199":"b_573078","3":"b_573120","4":"b_573161","5":"b_573201","6":"b_573240","7":"b_573279","8":"b_573318","9":"b_573357","10":"b_573396","11":"b_573435","12":"b_573474","13":"b_573515","14":"b_573555","156":"b_575012","157":"b_575050","158":"b_575089","159":"b_575129","174":"b_575731","175":"b_575775","176":"b_575819","15":"b_575859","16":"b_575898","17":"b_575937","18":"b_575976","19":"b_576015","20":"b_576053","21":"b_576090","22":"b_576128","23":"b_576165","24":"b_576201","25":"b_576239","26":"b_576278","27":"b_576317","28":"b_576356","29":"b_576396","30":"b_576436","31":"b_576476","32":"b_576516","33":"b_576555","34":"b_576594","35":"b_576632","36":"b_576672","37":"b_576714","38":"b_576755","39":"b_576795","40":"b_576834","41":"b_576872","42":"b_576910","43":"b_576949","51":"b_576988","52":"b_577028","53":"b_577068","54":"b_577109","55":"b_577151","56":"b_577193","57":"b_577235","58":"b_577278","59":"b_577321","60":"b_577362","1":"b_577875","2":"b_577913"}},"e2b17074-c372-4576-8437-5dc24df92c52-002-0":{"label_id":3,"annos":{"45":"b_570020","46":"b_570061","47":"b_570102","48":"b_570143","49":"b_570185","50":"b_570227","61":"b_570266","62":"b_570311","63":"b_570355","64":"b_570398","65":"b_570440","66":"b_570481","67":"b_570521","68":"b_570560","69":"b_570601","70":"b_570646","71":"b_570690","72":"b_570735","73":"b_570779","74":"b_570823","75":"b_570868","76":"b_570912","77":"b_570955","78":"b_570996","79":"b_571037","80":"b_571078","81":"b_571120","82":"b_571162","83":"b_571203","84":"b_571245","85":"b_571285","86":"b_571325","87":"b_571367","88":"b_571407","89":"b_571447","90":"b_571487","91":"b_571528","92":"b_571572","93":"b_571615","94":"b_571659","95":"b_571703","96":"b_571745","97":"b_571788","98":"b_571834","99":"b_571878","100":"b_571921","101":"b_571964","102":"b_572006","103":"b_572046","3":"b_573083","4":"b_573125","13":"b_573480","14":"b_573521","105":"b_573599","106":"b_573639","107":"b_573679","108":"b_573718","109":"b_573756","110":"b_573795","111":"b_573831","112":"b_573870","113":"b_573908","114":"b_573947","115":"b_573983","116":"b_574021","117":"b_574060","118":"b_574098","119":"b_574135","120":"b_574172","121":"b_574209","122":"b_574247","123":"b_574284","124":"b_574321","125":"b_574359","126":"b_574397","127":"b_574434","128":"b_574471","138":"b_574730","140":"b_574767","141":"b_574802","142":"b_574838","143":"b_574876","144":"b_574912","145":"b_574947","158":"b_575055","159":"b_575095","160":"b_575135","161":"b_575174","162":"b_575212","163":"b_575250","164":"b_575287","165":"b_575324","166":"b_575362","167":"b_575399","15":"b_575824","16":"b_575864","17":"b_575903","18":"b_575942","19":"b_575982","20":"b_576021","21":"b_576059","22":"b_576096","23":"b_576134","24":"b_576171","25":"b_576207","26":"b_576245","27":"b_576284","28":"b_576323","29":"b_576362","30":"b_576402","31":"b_576442","32":"b_576482","33":"b_576522","34":"b_576561","35":"b_576599","36":"b_576637","37":"b_576677","38":"b_576719","39":"b_576759","40":"b_576799","51":"b_576953","52":"b_576992","53":"b_577032","54":"b_577072","55":"b_577113","56":"b_577155","57":"b_577197","58":"b_577239","59":"b_577282","139":"b_577473","146":"b_577507","147":"b_577540","148":"b_577574","149":"b_577608","150":"b_577642","151":"b_577676","1":"b_577840","2":"b_577878"}},"16656e52-4862-4271-ab07-08a2ac4d7598-002-0":{"label_id":8,"annos":{"46":"b_570094","47":"b_570135","48":"b_570176","49":"b_570218","50":"b_570257","61":"b_570302","62":"b_570346","63":"b_570389","64":"b_570431","65":"b_570473","66":"b_570514","67":"b_570553","68":"b_570594","69":"b_570638","70":"b_570682","71":"b_570727","72":"b_570771","73":"b_570815","74":"b_570860","75":"b_570905","76":"b_570948","77":"b_570990","78":"b_571030","79":"b_571071","80":"b_571113","81":"b_571155","82":"b_571197","83":"b_571239","84":"b_571279","85":"b_571320","86":"b_571361","87":"b_571401","88":"b_571441","89":"b_571481","90":"b_571522","91":"b_571566","92":"b_571609","93":"b_571653","94":"b_571697","95":"b_571739","96":"b_571782","97":"b_571826","98":"b_571871","99":"b_571914","100":"b_571957","101":"b_571999","102":"b_572040","103":"b_572080","104":"b_573593","105":"b_573633","106":"b_573673","107":"b_573713","108":"b_573752","109":"b_573791","110":"b_573827","111":"b_573866","112":"b_573904","113":"b_573943","114":"b_573979","115":"b_574017","116":"b_574056","117":"b_574094","118":"b_574131","119":"b_574168","120":"b_574205","121":"b_574243","122":"b_574281","123":"b_574318","124":"b_574355","125":"b_574393","126":"b_574430","127":"b_574466","128":"b_574503","129":"b_574539","130":"b_574576","131":"b_574614","132":"b_574651","133":"b_574687","134":"b_574723","138":"b_574761","140":"b_574796","141":"b_574832","51":"b_576984","52":"b_577023","53":"b_577063","54":"b_577104","55":"b_577146","56":"b_577188","57":"b_577230","58":"b_577273","59":"b_577316","60":"b_577358","135":"b_577397","136":"b_577433","137":"b_577467","139":"b_577502"}},"4z56VmU7sdIJMTr3K6Yrzbc2ixctqI9a-002-0":{"label_id":2,"annos":{"61":"b_570267","62":"b_570312","65":"b_570441","66":"b_570482","67":"b_570522","69":"b_570602","70":"b_570647","71":"b_570691","72":"b_570736","73":"b_570780","74":"b_570824","75":"b_570869","76":"b_570913","77":"b_570956","78":"b_570997","79":"b_571038","80":"b_571079","81":"b_571121","82":"b_571163","83":"b_571204","84":"b_571246","85":"b_571286","86":"b_571326","87":"b_571368","88":"b_571408","89":"b_571448","90":"b_571488","91":"b_571529","92":"b_571573","93":"b_571616","94":"b_571660","95":"b_571704","96":"b_571746","97":"b_571789","98":"b_571835","58":"b_577240","59":"b_577283","60":"b_577325"}},"aeb91fe4-0365-4445-b6c3-bfbb87462296-002-1":{"label_id":14,"annos":{"61":"b_570272","62":"b_570317","63":"b_570360","64":"b_570402","65":"b_570445","66":"b_570486","67":"b_570526","68":"b_570564","69":"b_570606","70":"b_570651","71":"b_570695","72":"b_570740","73":"b_570783","74":"b_570827","75":"b_570872","76":"b_570916","77":"b_570959","78":"b_571001","79":"b_571042","80":"b_571083","81":"b_571125","82":"b_571167","83":"b_571208","84":"b_571250","85":"b_571290","86":"b_571331","87":"b_571372","88":"b_571413","89":"b_571453","90":"b_571493","91":"b_571535","92":"b_571579","93":"b_571622","94":"b_571666","95":"b_571710","96":"b_571751","97":"b_571795","98":"b_571841","99":"b_571884","100":"b_571927","101":"b_571970","102":"b_572012","103":"b_572052","104":"b_573565","105":"b_573605","106":"b_573645","107":"b_573685","108":"b_573724","109":"b_573762","110":"b_573801","111":"b_573837","112":"b_573876","113":"b_573914","114":"b_573953","115":"b_573989","116":"b_574027","117":"b_574066","118":"b_574103","119":"b_574140","120":"b_574177","121":"b_574215","122":"b_574253","123":"b_574290","124":"b_574327","125":"b_574365","126":"b_574402","127":"b_574439","128":"b_574476","129":"b_574512","130":"b_574548","131":"b_574585","132":"b_574622","133":"b_574659","134":"b_574696","138":"b_574735","140":"b_574772","141":"b_574808","142":"b_574844","143":"b_574881","144":"b_574917","145":"b_574952","156":"b_574985","157":"b_575021","158":"b_575060","159":"b_575100","160":"b_575140","161":"b_575179","162":"b_575217","163":"b_575255","164":"b_575292","165":"b_575329","166":"b_575367","167":"b_575404","168":"b_575443","169":"b_575483","170":"b_575524","171":"b_575566","172":"b_575608","173":"b_575652","57":"b_577202","58":"b_577245","59":"b_577288","60":"b_577330","135":"b_577371","136":"b_577407","137":"b_577443","139":"b_577478","146":"b_577512","147":"b_577545","148":"b_577579","149":"b_577613","150":"b_577647","151":"b_577681","152":"b_577714","153":"b_577747","154":"b_577780","155":"b_577813"}},"06450b7b-2d11-4cd4-9259-b6fbac2402a8-002-0":{"label_id":5,"annos":{"61":"b_570276","62":"b_570321","63":"b_570364","64":"b_570406","67":"b_570530","68":"b_570568","69":"b_570610","70":"b_570655","71":"b_570699","72":"b_570744","73":"b_570787","74":"b_570831","75":"b_570876","76":"b_570920","77":"b_570963","96":"b_571755","97":"b_571799","98":"b_571845","99":"b_571888","100":"b_571931","101":"b_571974","102":"b_572016","103":"b_572055","104":"b_573568","105":"b_573608","106":"b_573648","107":"b_573688","108":"b_573728","109":"b_573766","110":"b_573805","111":"b_573841","112":"b_573880","113":"b_573918","115":"b_573994","116":"b_574032","117":"b_574071","118":"b_574108","119":"b_574145","120":"b_574182","121":"b_574220","122":"b_574258","123":"b_574294","36":"b_576647","37":"b_576687","55":"b_577122","56":"b_577164","57":"b_577206","58":"b_577249","59":"b_577292","60":"b_577334"}},"449f72fa-dbdb-4907-a23e-8dbc6ced980e-002-0":{"label_id":8,"annos":{"61":"b_570284","62":"b_570329","63":"b_570372","64":"b_570414","65":"b_570456","66":"b_570497","67":"b_570538","68":"b_570576","69":"b_570619","70":"b_570664","71":"b_570708","72":"b_570753","73":"b_570796","74":"b_570841","75":"b_570886","76":"b_570929","77":"b_570972","78":"b_571013","79":"b_571054","80":"b_571095","81":"b_571137","82":"b_571179","83":"b_571220","84":"b_571262","85":"b_571303","86":"b_571344","87":"b_571384","88":"b_571425","89":"b_571465","90":"b_571505","91":"b_571547","92":"b_571591","93":"b_571634","94":"b_571678","95":"b_571721","96":"b_571763","97":"b_571807","98":"b_571853","99":"b_571895","100":"b_571938","101":"b_571981","102":"b_572022","103":"b_572062","104":"b_573575","105":"b_573615","106":"b_573655","107":"b_573695","108":"b_573734","109":"b_573773","110":"b_573811","111":"b_573850","112":"b_573888","113":"b_573927","114":"b_573965","115":"b_574002","116":"b_574041","54":"b_577088","55":"b_577130","56":"b_577172","57":"b_577214","58":"b_577257","59":"b_577300","60":"b_577342"}},"328e277f-e631-45eb-a210-3c398e2f19ec-002-1":{"label_id":9,"annos":{"61":"b_570296","62":"b_570340","63":"b_570383","64":"b_570425","65":"b_570467","66":"b_570509","67":"b_570548","68":"b_570588","69":"b_570632","70":"b_570676","71":"b_570721","72":"b_570765","73":"b_570809","74":"b_570854","75":"b_570899","76":"b_570942","77":"b_570984","78":"b_571024","79":"b_571065","80":"b_571107","81":"b_571149","82":"b_571191","83":"b_571233","84":"b_571273","85":"b_571314","86":"b_571355","87":"b_571395","88":"b_571435","89":"b_571475","90":"b_571516","91":"b_571560","92":"b_571604","93":"b_571647","94":"b_571691","95":"b_571734","96":"b_571777","97":"b_571821","98":"b_571866","99":"b_571908","100":"b_571951","101":"b_571993","102":"b_572034","103":"b_572074","177":"b_572120","178":"b_572166","179":"b_572212","180":"b_572257","181":"b_572300","182":"b_572345","183":"b_572390","184":"b_572435","185":"b_572480","186":"b_572524","187":"b_572566","188":"b_572609","189":"b_572652","190":"b_572696","191":"b_572739","192":"b_572782","193":"b_572824","194":"b_572866","195":"b_572909","196":"b_572951","197":"b_572993","198":"b_573034","199":"b_573075","104":"b_573587","105":"b_573627","106":"b_573667","107":"b_573707","108":"b_573746","109":"b_573785","110":"b_573822","111":"b_573861","112":"b_573899","113":"b_573938","114":"b_573974","115":"b_574012","116":"b_574051","117":"b_574089","118":"b_574126","119":"b_574163","120":"b_574200","121":"b_574238","122":"b_574276","123":"b_574313","124":"b_574350","125":"b_574388","126":"b_574425","127":"b_574461","128":"b_574498","129":"b_574534","130":"b_574571","131":"b_574609","132":"b_574647","133":"b_574683","134":"b_574719","138":"b_574758","140":"b_574793","141":"b_574829","142":"b_574867","143":"b_574903","144":"b_574938","156":"b_575007","157":"b_575045","158":"b_575084","159":"b_575124","160":"b_575164","161":"b_575202","162":"b_575240","163":"b_575277","164":"b_575314","165":"b_575351","166":"b_575389","167":"b_575428","168":"b_575468","169":"b_575508","170":"b_575550","171":"b_575592","172":"b_575637","173":"b_575681","174":"b_575727","175":"b_575771","176":"b_575815","54":"b_577098","55":"b_577140","56":"b_577182","57":"b_577224","58":"b_577267","59":"b_577310","60":"b_577352","135":"b_577393","136":"b_577429","137":"b_577464","139":"b_577499","149":"b_577634","151":"b_577703","152":"b_577736","153":"b_577769","154":"b_577802","155":"b_577835"}},"54064824-1734-4c0d-9f28-740b2b3c8922-002-0":{"label_id":4,"annos":{"69":"b_570613","70":"b_570658","71":"b_570702","72":"b_570747","73":"b_570790","74":"b_570835","75":"b_570880","76":"b_570923","77":"b_570966","78":"b_571007","79":"b_571048","80":"b_571089","81":"b_571131","82":"b_571173","83":"b_571214","84":"b_571256","85":"b_571297","86":"b_571338","103":"b_572058","177":"b_572102","178":"b_572147","179":"b_572193","180":"b_572239","181":"b_572283","182":"b_572327","183":"b_572373","184":"b_572418","185":"b_572463","186":"b_572507","187":"b_572549","188":"b_572591","189":"b_572634","190":"b_572678","191":"b_572721","192":"b_572764","193":"b_572807","194":"b_572849","195":"b_572892","196":"b_572934","197":"b_572976","104":"b_573571","105":"b_573611","106":"b_573651","107":"b_573691","109":"b_573769","111":"b_573844","113":"b_573921","114":"b_573960","115":"b_573997","116":"b_574035","117":"b_574074","118":"b_574111","119":"b_574148","120":"b_574185","121":"b_574223","122":"b_574261","123":"b_574297","124":"b_574334","125":"b_574372","126":"b_574410","127":"b_574447","128":"b_574483","129":"b_574519","130":"b_574555","131":"b_574592","132":"b_574629","133":"b_574666","134":"b_574703","138":"b_574744","140":"b_574780","141":"b_574816","142":"b_574852","143":"b_574889","144":"b_574925","145":"b_574960","156":"b_574991","157":"b_575027","158":"b_575066","159":"b_575106","160":"b_575146","161":"b_575185","162":"b_575223","163":"b_575261","164":"b_575298","165":"b_575336","166":"b_575374","167":"b_575411","168":"b_575451","169":"b_575491","170":"b_575532","171":"b_575574","172":"b_575616","173":"b_575660","174":"b_575706","175":"b_575752","176":"b_575796","135":"b_577379","136":"b_577415","137":"b_577451","139":"b_577486","146":"b_577520","147":"b_577553","148":"b_577587","149":"b_577620","150":"b_577654","151":"b_577688","152":"b_577721","153":"b_577753","154":"b_577786","155":"b_577819"}},"489a1951-1542-4145-ba26-0050936226e8-002-0":{"label_id":8,"annos":{"69":"b_570625","70":"b_570669","71":"b_570714","72":"b_570759","73":"b_570803","74":"b_570848","75":"b_570893","76":"b_570936","77":"b_570978","78":"b_571018","79":"b_571059","80":"b_571101","81":"b_571143","82":"b_571185","83":"b_571227","84":"b_571267","85":"b_571308","86":"b_571349","87":"b_571389","88":"b_571430","89":"b_571470","90":"b_571511","91":"b_571554","92":"b_571598","93":"b_571641","94":"b_571685","95":"b_571728","96":"b_571770","97":"b_571814","98":"b_571859","99":"b_571901","100":"b_571944","101":"b_571987","102":"b_572028","103":"b_572068","177":"b_572117","178":"b_572162","179":"b_572208","180":"b_572253","181":"b_572297","182":"b_572342","183":"b_572387","184":"b_572432","185":"b_572477","186":"b_572521","187":"b_572563","188":"b_572606","189":"b_572649","190":"b_572694","191":"b_572737","192":"b_572780","193":"b_572822","194":"b_572864","195":"b_572907","196":"b_572949","197":"b_572991","198":"b_573032","199":"b_573073","104":"b_573581","105":"b_573621","106":"b_573661","107":"b_573701","108":"b_573740","109":"b_573779","110":"b_573817","111":"b_573856","112":"b_573894","113":"b_573933","114":"b_573970","115":"b_574007","116":"b_574046","117":"b_574084","118":"b_574121","119":"b_574158","120":"b_574195","121":"b_574233","122":"b_574271","123":"b_574308","124":"b_574345","125":"b_574383","126":"b_574420","128":"b_574493","129":"b_574529","130":"b_574566","131":"b_574604","132":"b_574642","133":"b_574679","134":"b_574715","138":"b_574755","140":"b_574790","141":"b_574826","142":"b_574863","143":"b_574900","144":"b_574936","145":"b_574971","156":"b_575004","157":"b_575042","158":"b_575081","159":"b_575121","160":"b_575161","161":"b_575199","162":"b_575237","163":"b_575275","164":"b_575312","165":"b_575348","166":"b_575386","167":"b_575424","168":"b_575464","169":"b_575504","170":"b_575546","171":"b_575589","172":"b_575634","173":"b_575678","174":"b_575724","175":"b_575768","176":"b_575812","135":"b_577390","136":"b_577426","137":"b_577461","139":"b_577496","146":"b_577531","147":"b_577564","148":"b_577598","149":"b_577631","150":"b_577666","151":"b_577700","152":"b_577733","153":"b_577766","154":"b_577799","155":"b_577832"}},"e1033acd-d1b4-4d47-bd66-0c3781a9a0d7-002-0":{"label_id":8,"annos":{"72":"b_570754","73":"b_570797","74":"b_570842","75":"b_570887","76":"b_570930","77":"b_570973","78":"b_571014","79":"b_571055","80":"b_571096","81":"b_571138","82":"b_571180","83":"b_571221","84":"b_571263","85":"b_571304","86":"b_571345","87":"b_571385","88":"b_571426","89":"b_571466","90":"b_571506","91":"b_571548","92":"b_571592","93":"b_571635","94":"b_571679","95":"b_571722","96":"b_571764","97":"b_571808","98":"b_571854","99":"b_571896","100":"b_571939","101":"b_571982","102":"b_572023","103":"b_572063","177":"b_572111","178":"b_572156","179":"b_572202","180":"b_572247","181":"b_572291","182":"b_572336","183":"b_572381","184":"b_572426","185":"b_572471","186":"b_572515","187":"b_572557","188":"b_572600","189":"b_572643","190":"b_572688","191":"b_572731","192":"b_572774","193":"b_572817","194":"b_572859","195":"b_572902","196":"b_572944","197":"b_572986","198":"b_573027","199":"b_573068","104":"b_573576","105":"b_573616","106":"b_573656","107":"b_573696","108":"b_573735","109":"b_573774","110":"b_573812","111":"b_573851","112":"b_573889","113":"b_573928","114":"b_573966","115":"b_574003","116":"b_574042","117":"b_574080","118":"b_574117","119":"b_574154","120":"b_574191","121":"b_574229","122":"b_574267","123":"b_574304","124":"b_574341","125":"b_574379","126":"b_574417","127":"b_574454","128":"b_574490","129":"b_574526","130":"b_574562","131":"b_574599","132":"b_574637","133":"b_574674","134":"b_574710","138":"b_574750","140":"b_574785","141":"b_574821","142":"b_574858","143":"b_574895","144":"b_574931","145":"b_574966","156":"b_574998","157":"b_575036","158":"b_575075","159":"b_575115","160":"b_575155","161":"b_575193","162":"b_575231","163":"b_575269","164":"b_575306","165":"b_575343","166":"b_575381","167":"b_575419","168":"b_575459","169":"b_575499","170":"b_575541","171":"b_575584","172":"b_575628","173":"b_575672","174":"b_575718","175":"b_575762","176":"b_575806","135":"b_577386","136":"b_577422","137":"b_577457","139":"b_577491","146":"b_577526","147":"b_577559","148":"b_577593","149":"b_577626","150":"b_577661","151":"b_577695","152":"b_577728","153":"b_577760","154":"b_577793","155":"b_577826"}},"821b990e-5d97-4f05-b03a-0cf7de23ce41-002-0":{"label_id":8,"annos":{"74":"b_570825","75":"b_570870","76":"b_570914","77":"b_570957","78":"b_570998","79":"b_571039","80":"b_571080","81":"b_571122","82":"b_571164","83":"b_571205","84":"b_571247","85":"b_571287","86":"b_571327","87":"b_571369","88":"b_571409","89":"b_571449","90":"b_571489","91":"b_571530","92":"b_571574","93":"b_571617","94":"b_571661","95":"b_571705","96":"b_571747","97":"b_571790","98":"b_571836","99":"b_571879","100":"b_571922","101":"b_571965","102":"b_572007","103":"b_572047","177":"b_572089","178":"b_572134","179":"b_572180","180":"b_572226","181":"b_572270","182":"b_572314","183":"b_572360","184":"b_572405","185":"b_572450","186":"b_572494","187":"b_572538","188":"b_572580","189":"b_572623","190":"b_572666","191":"b_572710","192":"b_572753","193":"b_572796","194":"b_572838","195":"b_572880","196":"b_572922","197":"b_572964","198":"b_573006","199":"b_573047","104":"b_573560","105":"b_573600","106":"b_573640","107":"b_573680","108":"b_573719","109":"b_573757","110":"b_573796","111":"b_573832","112":"b_573871","113":"b_573909","114":"b_573948","115":"b_573984","116":"b_574022","117":"b_574061","118":"b_574099","119":"b_574136","120":"b_574173","121":"b_574210","122":"b_574248","123":"b_574285","124":"b_574322","125":"b_574360","126":"b_574398","127":"b_574435","128":"b_574472","129":"b_574508","130":"b_574544","131":"b_574581","132":"b_574618","133":"b_574655","134":"b_574692","138":"b_574731","140":"b_574768","141":"b_574803","142":"b_574839","143":"b_574877","144":"b_574913","145":"b_574948","156":"b_574981","157":"b_575017","158":"b_575056","159":"b_575096","160":"b_575136","161":"b_575175","162":"b_575213","163":"b_575251","164":"b_575288","165":"b_575325","166":"b_575363","167":"b_575400","168":"b_575439","169":"b_575479","170":"b_575520","171":"b_575562","172":"b_575604","173":"b_575648","174":"b_575693","175":"b_575739","176":"b_575783","135":"b_577367","136":"b_577403","137":"b_577439","139":"b_577474","146":"b_577508","147":"b_577541","148":"b_577575","149":"b_577609","150":"b_577643","151":"b_577677","152":"b_577710","153":"b_577743","154":"b_577776","155":"b_577809"}},"410c87f8-b47e-471a-b90d-8c27d18974bf-002-0":{"label_id":4,"annos":{"74":"b_570833","75":"b_570878","76":"b_570922","77":"b_570965","78":"b_571006","79":"b_571047","80":"b_571088","81":"b_571130","82":"b_571172","83":"b_571213","84":"b_571255","85":"b_571295","86":"b_571336","87":"b_571377","88":"b_571418","89":"b_571458","90":"b_571498","91":"b_571540","92":"b_571584","93":"b_571627","94":"b_571671","95":"b_571715","96":"b_571757","97":"b_571801","98":"b_571847","99":"b_571890","100":"b_571933","101":"b_571976"}},"YTOP18WoxpB1NlAUw3ea5g3QqJdAJQrB-002-0":{"label_id":2,"annos":{"83":"b_571222","85":"b_571305","86":"b_571346","87":"b_571386","88":"b_571427","89":"b_571467","90":"b_571507","91":"b_571549","92":"b_571593","93":"b_571636","94":"b_571680","95":"b_571723","96":"b_571765","97":"b_571809","99":"b_571897","100":"b_571940","101":"b_571983","102":"b_572024","103":"b_572064","104":"b_573577","105":"b_573617","106":"b_573657","109":"b_573775","110":"b_573813","111":"b_573852","112":"b_573890","113":"b_573929"}},"b7fd9616-d5a9-4d50-b0b9-c170f3c986ae-002-0":{"label_id":8,"annos":{"87":"b_571363","88":"b_571403","89":"b_571443","90":"b_571483","91":"b_571524","92":"b_571568","93":"b_571611","94":"b_571655","95":"b_571699","96":"b_571741","97":"b_571784","98":"b_571829","99":"b_571874","100":"b_571917","101":"b_571960","102":"b_572002","103":"b_572042"}},"3c626a15-4a1b-4c00-8575-06185d1afa22-002-0":{"label_id":8,"annos":{"88":"b_571412","89":"b_571452","90":"b_571492","91":"b_571533","92":"b_571577","93":"b_571620","94":"b_571664","95":"b_571708","97":"b_571793","98":"b_571839","99":"b_571882","100":"b_571925","101":"b_571968","102":"b_572010","103":"b_572050","177":"b_572091","178":"b_572136","179":"b_572182","180":"b_572228","181":"b_572272","182":"b_572316","183":"b_572362","184":"b_572407","185":"b_572452","186":"b_572496","104":"b_573563","105":"b_573603","106":"b_573643","107":"b_573683","108":"b_573722","109":"b_573760","110":"b_573799","111":"b_573835","112":"b_573874","113":"b_573912","114":"b_573951","115":"b_573987","116":"b_574025","117":"b_574064","118":"b_574102","119":"b_574139","120":"b_574176","121":"b_574213","122":"b_574251","123":"b_574288","124":"b_574325","125":"b_574363","141":"b_574806","142":"b_574842","143":"b_574879","144":"b_574915","145":"b_574950","156":"b_574983","157":"b_575019","158":"b_575058","159":"b_575098","160":"b_575138","161":"b_575177","162":"b_575215","163":"b_575253","164":"b_575290","165":"b_575327","166":"b_575365","167":"b_575402","168":"b_575441","169":"b_575481","170":"b_575522","171":"b_575564","172":"b_575606","173":"b_575650","174":"b_575695","175":"b_575741","176":"b_575785","146":"b_577510","147":"b_577543","148":"b_577577","149":"b_577611","150":"b_577645","151":"b_577679","152":"b_577712","153":"b_577745","154":"b_577778","155":"b_577811"}},"b842b915-f38f-4672-ae15-db94c3157aa9-002-0":{"label_id":4,"annos":{"90":"b_571510"}},"1c5ef22e-3c3d-475e-a734-e8d923108857-002-0":{"label_id":8,"annos":{"91":"b_571553","92":"b_571597","93":"b_571640","94":"b_571684","95":"b_571727","96":"b_571769","97":"b_571813","98":"b_571858","99":"b_571900","100":"b_571943","101":"b_571986","102":"b_572027","103":"b_572067","104":"b_573580","105":"b_573620","106":"b_573660","107":"b_573700","108":"b_573739","109":"b_573778","110":"b_573816","111":"b_573855","112":"b_573893","113":"b_573932","114":"b_573969","115":"b_574006","116":"b_574045","117":"b_574083","118":"b_574120","119":"b_574157","120":"b_574194","121":"b_574232","122":"b_574270","123":"b_574307","124":"b_574344","125":"b_574382","130":"b_574565","131":"b_574603","132":"b_574641","133":"b_574678","134":"b_574714","138":"b_574754","140":"b_574789","141":"b_574825","142":"b_574862","143":"b_574899","144":"b_574935","145":"b_574970","156":"b_575003","157":"b_575041","158":"b_575080","159":"b_575120","160":"b_575160","161":"b_575198","162":"b_575236","163":"b_575274","164":"b_575311","135":"b_577389","136":"b_577425","137":"b_577460","139":"b_577495","146":"b_577530","147":"b_577563","148":"b_577597","149":"b_577630","150":"b_577665","151":"b_577699","152":"b_577732","153":"b_577765","154":"b_577798","155":"b_577831"}},"c1aad93b-45a3-40fa-a0b4-0524eec3499d-002-0":{"label_id":8,"annos":{"96":"b_571775","97":"b_571819","98":"b_571864","99":"b_571906","100":"b_571949","101":"b_571991","102":"b_572032","103":"b_572072","177":"b_572118","178":"b_572163","179":"b_572209","180":"b_572254","104":"b_573585","105":"b_573625","106":"b_573665","107":"b_573705","108":"b_573744","109":"b_573783","110":"b_573821","111":"b_573860","112":"b_573898","113":"b_573937","114":"b_573973","115":"b_574011","116":"b_574050","117":"b_574088","118":"b_574125","119":"b_574162","120":"b_574199","121":"b_574237","122":"b_574275","123":"b_574312","124":"b_574349","125":"b_574387","126":"b_574424","127":"b_574460","128":"b_574497","129":"b_574533","130":"b_574570","131":"b_574608","132":"b_574646","142":"b_574866","143":"b_574902","144":"b_574937","145":"b_574972","156":"b_575006","157":"b_575044","158":"b_575083","159":"b_575123","160":"b_575163","161":"b_575201","162":"b_575239","163":"b_575276","164":"b_575313","165":"b_575349","166":"b_575387","167":"b_575425","168":"b_575465","169":"b_575505","170":"b_575547","171":"b_575590","172":"b_575635","173":"b_575679","174":"b_575725","175":"b_575769","176":"b_575813","146":"b_577532","147":"b_577566","148":"b_577600","149":"b_577633","150":"b_577668","151":"b_577702","152":"b_577735","153":"b_577768","154":"b_577801","155":"b_577834"}},"822e12a2-9c5d-4081-b193-9115904f0958-002-0":{"label_id":3,"annos":{"98":"b_571831","99":"b_571876","100":"b_571919","101":"b_571962","102":"b_572004","103":"b_572044","177":"b_572084","178":"b_572127","179":"b_572173","180":"b_572219","181":"b_572263","182":"b_572307","183":"b_572353","184":"b_572398","185":"b_572443","186":"b_572487","187":"b_572531","188":"b_572573","189":"b_572616","190":"b_572659","191":"b_572703","192":"b_572746","193":"b_572789","194":"b_572831","195":"b_572873","196":"b_572915","197":"b_572957","198":"b_572999","199":"b_573040","104":"b_573558","105":"b_573597","106":"b_573637","107":"b_573677","108":"b_573716","109":"b_573754","110":"b_573793","111":"b_573829","112":"b_573868","113":"b_573906","114":"b_573945","115":"b_573981","116":"b_574019","117":"b_574058","118":"b_574096","119":"b_574133","120":"b_574170","121":"b_574207","122":"b_574245","123":"b_574282","124":"b_574319","125":"b_574357","126":"b_574395","127":"b_574432","128":"b_574469","129":"b_574506","130":"b_574542","131":"b_574579","132":"b_574616","133":"b_574653","134":"b_574690","138":"b_574726","140":"b_574764","141":"b_574799","142":"b_574835","143":"b_574873","144":"b_574909","145":"b_574944","156":"b_574977","157":"b_575013","158":"b_575051","159":"b_575091","160":"b_575131","161":"b_575170","162":"b_575208","163":"b_575246","164":"b_575283","165":"b_575320","166":"b_575358","167":"b_575395","168":"b_575435","169":"b_575475","170":"b_575515","171":"b_575557","172":"b_575599","173":"b_575643","174":"b_575687","175":"b_575733","176":"b_575777","135":"b_577363","136":"b_577399","137":"b_577435","139":"b_577469","146":"b_577504","147":"b_577537","148":"b_577570","149":"b_577604","150":"b_577638","151":"b_577672"}},"7a3235e2-1bb9-4952-8b41-316270cc31c0-002-0":{"label_id":4,"annos":{"99":"b_571909","100":"b_571952","101":"b_571994","102":"b_572035","103":"b_572075","177":"b_572121","178":"b_572167","179":"b_572213","180":"b_572258","181":"b_572301","182":"b_572346","183":"b_572391","184":"b_572436","185":"b_572481","186":"b_572525","187":"b_572567","188":"b_572610","189":"b_572653","190":"b_572697","191":"b_572740","192":"b_572783","193":"b_572825","194":"b_572867","195":"b_572910","196":"b_572952","197":"b_572994","198":"b_573035","199":"b_573076","104":"b_573588","105":"b_573628","106":"b_573668","107":"b_573708","108":"b_573747","109":"b_573786","110":"b_573823","111":"b_573862","112":"b_573900","113":"b_573939","114":"b_573975","115":"b_574013","116":"b_574052","117":"b_574090","118":"b_574127","119":"b_574164","120":"b_574201","121":"b_574239","122":"b_574277","123":"b_574314","124":"b_574351","125":"b_574389","126":"b_574426","127":"b_574462","128":"b_574499","129":"b_574535","130":"b_574572","131":"b_574610","132":"b_574648","133":"b_574684","134":"b_574720","138":"b_574759","140":"b_574794","141":"b_574830","142":"b_574868","143":"b_574904","144":"b_574939","145":"b_574973","156":"b_575008","157":"b_575046","158":"b_575085","159":"b_575125","160":"b_575165","161":"b_575203","162":"b_575241","163":"b_575278","164":"b_575315","165":"b_575352","166":"b_575390","167":"b_575429","168":"b_575469","169":"b_575509","170":"b_575551","171":"b_575593","172":"b_575638","173":"b_575682","174":"b_575728","175":"b_575772","176":"b_575816","135":"b_577394","136":"b_577430","137":"b_577465","139":"b_577500","146":"b_577533","147":"b_577567","148":"b_577601","149":"b_577635","150":"b_577669","151":"b_577704","152":"b_577737","153":"b_577770","154":"b_577803","155":"b_577836"}},"43bbec0a-f559-4ec4-93a0-0ad3c223383a-002-0":{"label_id":4,"annos":{"177":"b_572083","178":"b_572126","179":"b_572172","180":"b_572218","181":"b_572262","182":"b_572306","183":"b_572352","184":"b_572397","185":"b_572442","186":"b_572486","187":"b_572530","188":"b_572572","189":"b_572615","190":"b_572658","191":"b_572702","192":"b_572745","193":"b_572788","194":"b_572830","195":"b_572872","196":"b_572914","197":"b_572956","198":"b_572998","199":"b_573039","125":"b_574356","126":"b_574394","127":"b_574431","128":"b_574468","129":"b_574505","130":"b_574541","131":"b_574578"}},"822e12a2-9c5d-4081-b193-9115904f0958-002-1":{"label_id":7,"annos":{"177":"b_572084","178":"b_572127","179":"b_572173","180":"b_572219","181":"b_572263","182":"b_572307","183":"b_572353","184":"b_572398","185":"b_572443","186":"b_572487","187":"b_572531","188":"b_572573","189":"b_572616","190":"b_572659","191":"b_572703","192":"b_572746","193":"b_572789","194":"b_572831","195":"b_572873","196":"b_572915","197":"b_572957","198":"b_572999","199":"b_573040","141":"b_574799","142":"b_574835","143":"b_574873","144":"b_574909","145":"b_574944","156":"b_574977","157":"b_575013","158":"b_575051","159":"b_575091","160":"b_575131","161":"b_575170","162":"b_575208","163":"b_575246","164":"b_575283","165":"b_575320","166":"b_575358","167":"b_575395","168":"b_575435","169":"b_575475","170":"b_575515","171":"b_575557","172":"b_575599","173":"b_575643","174":"b_575687","175":"b_575733","176":"b_575777","146":"b_577504","147":"b_577537","148":"b_577570","149":"b_577604","150":"b_577638","151":"b_577672"}},"181b545e-8cac-4adc-88e8-a448d9fea345-002-0":{"label_id":8,"annos":{"177":"b_572085","178":"b_572128","179":"b_572174","180":"b_572220","181":"b_572264","182":"b_572308","183":"b_572354","184":"b_572399","185":"b_572444","186":"b_572488","187":"b_572532","188":"b_572574","189":"b_572617","190":"b_572660","191":"b_572704","192":"b_572747","193":"b_572790","194":"b_572832","195":"b_572874","196":"b_572916","197":"b_572958","198":"b_573000","199":"b_573041","138":"b_574727","156":"b_574978","157":"b_575014","158":"b_575052","159":"b_575092","160":"b_575132","161":"b_575171","162":"b_575209","163":"b_575247","164":"b_575284","165":"b_575321","166":"b_575359","167":"b_575396","168":"b_575436","169":"b_575476","170":"b_575516","171":"b_575558","172":"b_575600","173":"b_575644","174":"b_575688","175":"b_575734","176":"b_575778","135":"b_577364","136":"b_577400","137":"b_577436","139":"b_577470","148":"b_577571","149":"b_577605","150":"b_577639","151":"b_577673","152":"b_577707","153":"b_577740","154":"b_577773","155":"b_577806"}},"0196b4b1-d6d3-4d6e-817f-d73ef0d8e69b-002-0":{"label_id":8,"annos":{"177":"b_572086","178":"b_572129","179":"b_572175","180":"b_572221","181":"b_572265","182":"b_572309","183":"b_572355","184":"b_572400","185":"b_572445","186":"b_572489","187":"b_572533","188":"b_572575","189":"b_572618","190":"b_572661","191":"b_572705","192":"b_572748","193":"b_572791","194":"b_572833","195":"b_572875","196":"b_572917","197":"b_572959","198":"b_573001","199":"b_573042","170":"b_575517","171":"b_575559","172":"b_575601","173":"b_575645","174":"b_575689","175":"b_575735","176":"b_575779"}},"49c134b8-9880-4267-ac96-987e3b5d15f3-002-0":{"label_id":8,"annos":{"177":"b_572088","178":"b_572132","179":"b_572178","180":"b_572224","181":"b_572268","182":"b_572312","183":"b_572358","184":"b_572403","185":"b_572448","186":"b_572492","187":"b_572536","188":"b_572578","189":"b_572621","190":"b_572664","191":"b_572708","192":"b_572751","193":"b_572794","194":"b_572836","195":"b_572878","196":"b_572920","197":"b_572962","198":"b_573004","199":"b_573045","138":"b_574729","140":"b_574766","141":"b_574801","142":"b_574837","143":"b_574875","144":"b_574911","145":"b_574946","156":"b_574980","157":"b_575016","158":"b_575054","159":"b_575094","160":"b_575134","161":"b_575173","162":"b_575211","163":"b_575249","164":"b_575286","165":"b_575323","166":"b_575361","167":"b_575398","168":"b_575438","169":"b_575478","170":"b_575519","171":"b_575561","172":"b_575603","173":"b_575647","174":"b_575692","175":"b_575738","176":"b_575782","135":"b_577366","136":"b_577402","137":"b_577438","139":"b_577472","146":"b_577506","147":"b_577539","148":"b_577573","149":"b_577607","150":"b_577641","151":"b_577675","152":"b_577709","153":"b_577742","154":"b_577775","155":"b_577808"}},"888d2997-5d68-4e85-9d70-8e9567d7f602-002-0":{"label_id":8,"annos":{"177":"b_572095","178":"b_572140","179":"b_572186","180":"b_572232","181":"b_572276","182":"b_572320","183":"b_572366","184":"b_572411","185":"b_572456","186":"b_572500","187":"b_572543","188":"b_572585","189":"b_572628","190":"b_572671","191":"b_572715","192":"b_572758","193":"b_572801","194":"b_572843","195":"b_572885","196":"b_572927","197":"b_572969","198":"b_573011","199":"b_573052","168":"b_575445","169":"b_575485","170":"b_575526","171":"b_575568","172":"b_575610","173":"b_575654","174":"b_575699","175":"b_575745","176":"b_575789"}},"d0dec8f5-474d-450a-abd0-e3e6c50a9f67-002-0":{"label_id":5,"annos":{"177":"b_572096","178":"b_572141","179":"b_572187","180":"b_572233","181":"b_572277","182":"b_572321","183":"b_572367","184":"b_572412","185":"b_572457","186":"b_572501","187":"b_572544","188":"b_572586","189":"b_572629","190":"b_572672","191":"b_572716","192":"b_572759","193":"b_572802","194":"b_572844","195":"b_572886","196":"b_572928","197":"b_572970","198":"b_573012","199":"b_573053","108":"b_573726","109":"b_573764","110":"b_573803","111":"b_573839","112":"b_573878","113":"b_573916","114":"b_573956","115":"b_573992","116":"b_574030","117":"b_574069","118":"b_574106","119":"b_574143","120":"b_574180","121":"b_574218","122":"b_574256","126":"b_574406","127":"b_574443","128":"b_574480","129":"b_574516","130":"b_574552","131":"b_574589","132":"b_574626","133":"b_574663","134":"b_574700","138":"b_574739","140":"b_574776","141":"b_574812","142":"b_574848","143":"b_574885","144":"b_574921","145":"b_574956","156":"b_574987","157":"b_575023","158":"b_575062","159":"b_575102","160":"b_575142","161":"b_575181","162":"b_575219","163":"b_575257","164":"b_575294","165":"b_575331","166":"b_575369","167":"b_575406","168":"b_575446","169":"b_575486","170":"b_575527","171":"b_575569","172":"b_575611","173":"b_575655","174":"b_575700","175":"b_575746","176":"b_575790","135":"b_577375","136":"b_577411","137":"b_577447","139":"b_577482","146":"b_577516","147":"b_577549","148":"b_577583","149":"b_577616","150":"b_577650","151":"b_577684","152":"b_577717","153":"b_577749","154":"b_577782","155":"b_577815"}},"59af7e5b-7aa0-4b46-8bf4-84a6f43228ea-002-0":{"label_id":4,"annos":{"177":"b_572097","178":"b_572142","179":"b_572188","180":"b_572234","181":"b_572278","182":"b_572322","183":"b_572368","184":"b_572413","185":"b_572458","186":"b_572502","187":"b_572545","188":"b_572587","189":"b_572630","190":"b_572673","191":"b_572717","192":"b_572760","193":"b_572803","194":"b_572845","195":"b_572887","196":"b_572929","197":"b_572971","198":"b_573013","199":"b_573054","138":"b_574741","140":"b_574777","141":"b_574813","142":"b_574849","143":"b_574886","144":"b_574922","145":"b_574957","156":"b_574988","157":"b_575024","158":"b_575063","159":"b_575103","160":"b_575143","161":"b_575182","162":"b_575220","163":"b_575258","164":"b_575295","165":"b_575332","166":"b_575370","167":"b_575407","168":"b_575447","169":"b_575487","170":"b_575528","171":"b_575570","172":"b_575612","173":"b_575656","174":"b_575701","175":"b_575747","176":"b_575791","139":"b_577483","146":"b_577517","147":"b_577550","148":"b_577584","149":"b_577617","150":"b_577651","151":"b_577685","152":"b_577718","153":"b_577750","154":"b_577783","155":"b_577816"}},"8818e1b5-59cb-468e-9425-64f875d27919-002-0":{"label_id":4,"annos":{"177":"b_572099","178":"b_572144","179":"b_572190","180":"b_572236","181":"b_572280","182":"b_572324","183":"b_572370","184":"b_572415","185":"b_572460","186":"b_572504","190":"b_572675","195":"b_572889","196":"b_572931","197":"b_572973","198":"b_573015","199":"b_573056","165":"b_575334","166":"b_575372","167":"b_575409","168":"b_575449","169":"b_575489","170":"b_575530","171":"b_575572","172":"b_575614","173":"b_575658","174":"b_575703","175":"b_575749","176":"b_575793"}},"8818e1b5-59cb-468e-9425-64f875d27919-002-1":{"label_id":5,"annos":{"177":"b_572099","178":"b_572144","179":"b_572190","180":"b_572236","181":"b_572280","182":"b_572324","183":"b_572370","184":"b_572415","185":"b_572460","186":"b_572504","190":"b_572675","195":"b_572889","196":"b_572931","197":"b_572973","198":"b_573015","199":"b_573056","165":"b_575334","166":"b_575372","167":"b_575409","168":"b_575449","169":"b_575489","170":"b_575530","171":"b_575572","172":"b_575614","173":"b_575658","174":"b_575703","175":"b_575749","176":"b_575793"}},"14b41270-52b2-477f-9731-283921679ce6-002-0":{"label_id":8,"annos":{"177":"b_572100","178":"b_572145","179":"b_572191","180":"b_572237","181":"b_572281","182":"b_572325","183":"b_572371","184":"b_572416","185":"b_572461","186":"b_572505","187":"b_572547","188":"b_572589","189":"b_572632","190":"b_572676","191":"b_572719","192":"b_572762","193":"b_572805","194":"b_572847","195":"b_572890","196":"b_572932","197":"b_572974","198":"b_573016","199":"b_573057","174":"b_575704","175":"b_575750","176":"b_575794"}},"d59b9c7b-9f33-4ff0-ab69-a2fd07a98195-002-0":{"label_id":4,"annos":{"177":"b_572103","178":"b_572148","179":"b_572194","180":"b_572240","181":"b_572284","182":"b_572328","183":"b_572374","184":"b_572420","185":"b_572465","186":"b_572509","187":"b_572551","188":"b_572593","189":"b_572636","190":"b_572680","191":"b_572723","192":"b_572766","193":"b_572809","194":"b_572851","195":"b_572894","196":"b_572936","197":"b_572978","198":"b_573019","199":"b_573060","172":"b_575617","173":"b_575661","174":"b_575707","175":"b_575753","176":"b_575797"}},"60cd4b00-963b-46ed-b4d5-b7e82bad7c16-002-0":{"label_id":4,"annos":{"177":"b_572104","178":"b_572149","179":"b_572195","180":"b_572241","181":"b_572285","182":"b_572329","183":"b_572375","184":"b_572421","185":"b_572466","186":"b_572510","187":"b_572552","188":"b_572594","189":"b_572637","190":"b_572681","191":"b_572724","192":"b_572767","193":"b_572810","194":"b_572852","195":"b_572895","196":"b_572937","197":"b_572979","198":"b_573020","199":"b_573061","157":"b_575028","158":"b_575067","159":"b_575107","160":"b_575147","161":"b_575186","162":"b_575224","163":"b_575262","164":"b_575299","165":"b_575337","166":"b_575375","170":"b_575534","171":"b_575576","172":"b_575618","173":"b_575662","174":"b_575708","175":"b_575754","176":"b_575798"}},"112f0d30-9967-43f4-8b13-80ae82757fe7-002-0":{"label_id":8,"annos":{"177":"b_572105","172":"b_575619","173":"b_575663","174":"b_575709","175":"b_575755","176":"b_575799"}},"eead6974-5f7b-4cd7-b4db-7169508e94e6-002-0":{"label_id":4,"annos":{"177":"b_572106","178":"b_572150","179":"b_572196","180":"b_572242","181":"b_572286","182":"b_572330","183":"b_572376","184":"b_572422","185":"b_572467","186":"b_572511","187":"b_572553","188":"b_572595","189":"b_572638","190":"b_572682","191":"b_572725","192":"b_572768","193":"b_572811","194":"b_572853","195":"b_572896","196":"b_572938","197":"b_572980","198":"b_573021","199":"b_573062","171":"b_575577","172":"b_575620","173":"b_575664","174":"b_575710","175":"b_575756","176":"b_575800"}},"5d1cfc0c-eee1-4864-9ba9-91ce9dd4170d-002-1":{"label_id":7,"annos":{"177":"b_572107","178":"b_572151","179":"b_572197","180":"b_572243","181":"b_572287","182":"b_572331","183":"b_572377","184":"b_572423","185":"b_572468","186":"b_572512","187":"b_572554","188":"b_572596","189":"b_572639","190":"b_572683","191":"b_572726","192":"b_572769","193":"b_572812","194":"b_572854","195":"b_572897","196":"b_572939","197":"b_572981","198":"b_573022","199":"b_573063","132":"b_574632","133":"b_574669","134":"b_574705","138":"b_574746","140":"b_574782","141":"b_574818","142":"b_574854","143":"b_574891","144":"b_574927","145":"b_574962","156":"b_574993","157":"b_575030","158":"b_575069","159":"b_575109","160":"b_575149","161":"b_575188","162":"b_575226","163":"b_575264","164":"b_575301","165":"b_575339","166":"b_575377","167":"b_575414","168":"b_575454","169":"b_575494","170":"b_575536","171":"b_575579","172":"b_575622","173":"b_575666","174":"b_575712","175":"b_575757","176":"b_575801","135":"b_577381","136":"b_577417","137":"b_577453","139":"b_577488","146":"b_577522","147":"b_577555","148":"b_577589","149":"b_577622","150":"b_577656","151":"b_577690","152":"b_577723","153":"b_577755","154":"b_577788","155":"b_577821"}},"87e43ccd-83f5-470e-ad78-76ad076308a7-002-0":{"label_id":5,"annos":{"177":"b_572108","178":"b_572152","179":"b_572198","180":"b_572244","181":"b_572288","182":"b_572332","183":"b_572378","184":"b_572424","185":"b_572469","186":"b_572513","187":"b_572555","188":"b_572597","189":"b_572640","190":"b_572684","191":"b_572727","192":"b_572770","193":"b_572813","194":"b_572855","195":"b_572898","196":"b_572940","197":"b_572982","198":"b_573023","199":"b_573064","111":"b_573848","112":"b_573886","113":"b_573925","114":"b_573963","115":"b_574000","116":"b_574038","117":"b_574077","118":"b_574114","119":"b_574151","120":"b_574188","121":"b_574226","122":"b_574264","123":"b_574301","124":"b_574338","125":"b_574376","126":"b_574414","127":"b_574451","128":"b_574487","129":"b_574523","130":"b_574559","131":"b_574596","132":"b_574633","133":"b_574670","134":"b_574706","138":"b_574747","140":"b_574783","141":"b_574819","142":"b_574855","143":"b_574892","144":"b_574928","145":"b_574963","156":"b_574994","157":"b_575031","158":"b_575070","159":"b_575110","160":"b_575150","161":"b_575189","162":"b_575227","163":"b_575265","164":"b_575302","165":"b_575340","166":"b_575378","167":"b_575415","168":"b_575455","169":"b_575495","170":"b_575537","171":"b_575580","172":"b_575623","173":"b_575667","174":"b_575713","175":"b_575758","176":"b_575802","135":"b_577382","136":"b_577418","137":"b_577454","139":"b_577489","146":"b_577523","147":"b_577556","148":"b_577590","149":"b_577623","150":"b_577657","151":"b_577691","152":"b_577724","153":"b_577756","154":"b_577789","155":"b_577822"}},"cd8d5f8a-df93-4a4c-a9d4-50b20ffa3945-002-0":{"label_id":3,"annos":{"177":"b_572109","178":"b_572154","179":"b_572200","180":"b_572245","181":"b_572289","182":"b_572334","183":"b_572379","184":"b_572425","185":"b_572470","186":"b_572514","187":"b_572556","188":"b_572598","189":"b_572641","190":"b_572686","191":"b_572729","192":"b_572772","193":"b_572815","194":"b_572857","195":"b_572900","196":"b_572942","197":"b_572984","198":"b_573025","199":"b_573066","156":"b_574997","157":"b_575034","158":"b_575073","159":"b_575113","160":"b_575153","161":"b_575191","162":"b_575229","163":"b_575267","164":"b_575304","165":"b_575342","166":"b_575380","167":"b_575417","168":"b_575457","169":"b_575497","170":"b_575539","171":"b_575582","172":"b_575626","173":"b_575670","174":"b_575716","175":"b_575760","176":"b_575804","150":"b_577660","151":"b_577694","152":"b_577727","153":"b_577759","154":"b_577792","155":"b_577825"}},"4356d760-99b2-4944-8251-6f47bbc7a88f-002-0":{"label_id":4,"annos":{"177":"b_572110","178":"b_572155","179":"b_572201","180":"b_572246","181":"b_572290","182":"b_572335","183":"b_572380","188":"b_572599","189":"b_572642","190":"b_572687","191":"b_572730","192":"b_572773","193":"b_572816","194":"b_572858","195":"b_572901","196":"b_572943","197":"b_572985","198":"b_573026","199":"b_573067","157":"b_575035","158":"b_575074","159":"b_575114","160":"b_575154","161":"b_575192","162":"b_575230","163":"b_575268","164":"b_575305","167":"b_575418","168":"b_575458","169":"b_575498","170":"b_575540","171":"b_575583","172":"b_575627","173":"b_575671","174":"b_575717","175":"b_575761","176":"b_575805"}},"e1033acd-d1b4-4d47-bd66-0c3781a9a0d7-002-1":{"label_id":11,"annos":{"177":"b_572111","178":"b_572156","179":"b_572202","180":"b_572247","181":"b_572291","182":"b_572336","183":"b_572381","184":"b_572426","185":"b_572471","186":"b_572515","187":"b_572557","188":"b_572600","189":"b_572643","190":"b_572688","191":"b_572731","192":"b_572774","193":"b_572817","194":"b_572859","195":"b_572902","196":"b_572944","197":"b_572986","198":"b_573027","199":"b_573068","140":"b_574785","141":"b_574821","142":"b_574858","143":"b_574895","144":"b_574931","145":"b_574966","156":"b_574998","157":"b_575036","158":"b_575075","159":"b_575115","160":"b_575155","161":"b_575193","162":"b_575231","163":"b_575269","164":"b_575306","165":"b_575343","166":"b_575381","167":"b_575419","168":"b_575459","169":"b_575499","170":"b_575541","171":"b_575584","172":"b_575628","173":"b_575672","174":"b_575718","175":"b_575762","176":"b_575806","139":"b_577491","146":"b_577526","147":"b_577559","148":"b_577593","149":"b_577626","150":"b_577661","151":"b_577695","152":"b_577728","153":"b_577760","154":"b_577793","155":"b_577826"}},"6b2ff43d-9acc-4dd5-8559-8e98ee85a735-002-0":{"label_id":8,"annos":{"177":"b_572114","178":"b_572159","179":"b_572205","180":"b_572250","181":"b_572294","182":"b_572339","183":"b_572384","184":"b_572429","185":"b_572474","186":"b_572518","187":"b_572560","188":"b_572603","189":"b_572646","190":"b_572691","191":"b_572734","192":"b_572777","138":"b_574753","140":"b_574788","141":"b_574824","142":"b_574861","143":"b_574898","144":"b_574934","145":"b_574969","156":"b_575001","157":"
[truncated: 21,153,154 more chars]
